# Supplementary material for: Morphological and transcriptomic evidence for ammonium induction of sexual reproduction in Thalassiosira pseudonana and other centric diatoms
Source: PLoS One. 2017 Jul 7;12(7):e0181098. doi: 10.1371/journal.pone.0181098 (PMC5501676; doi:10.1371/journal.pone.0181098)
Supplement: S1 Table — A-K: Genes that were significantly differentially expressed in multiple pairwise comparisons of growth phases and nitrogen sources. L-O: Genes with significantly greater or lesser magnitude changes in expression between growth stages in the presence of ammonium relative to 100 μM NaNO3 identified via statistical interactions of pairwise condition comparisons. P: Genes that were identified as differentially expressed in conditions that triggered cell differentiation and sexual reproduction and have annotated functions. Q: Genes that were identified as differentially expressed in conditions that triggered cell differentiation and sexual reproduction and are homologous to yeast genes involved in meiosis. R: Genes that were identified as differentially expressed in conditions that triggered cell differentiation and sexual reproduction and are of red algal origin. (XLSX) [file pone.0181098.s007.xlsx]

## Sheet: Table S1A
Supplementary Table 1A: Pairwise comparison, Stationary phase 800 uM Ammonium vs. exponential phase 800 uM Ammonium
feature	id	gene_name	EXP_800NH4_1	EXP_800NH4_2	EXP_800NH4_3	STA_800NH4_1	STA_800NH4_2	STA_800NH4_3	fc	pval	qval
gene	MSTRG.1006	NA	0.6741	0.640541	0.244601	20.7421	23.5128	21.9762	21.3264	2.57326e-05	0.0265217
gene	MSTRG.10404	THAPSDRAFT_11953,gene11125	5.32551	7.0744	6.09195	410.585	470.201	418.892	63.6405	0.000194897	0.043827
gene	MSTRG.1058	THAPSDRAFT_20984,gene908	3.45926	4.09099	3.48078	40.8643	44.7711	39.7822	9.96796	0.000267295	0.0469221
gene	MSTRG.10688	THAPSDRAFT_25911,gene11371	25.6786	27.151	14.3996	56.5413	64.2453	64.6333	5.43965	1.01552e-05	0.0147349
gene	MSTRG.10692	THAPSDRAFT_17860,gene11376	11.2922	11.1865	12.1124	3.78832	3.83809	3.4578	0.34352	0.000279601	0.0469221
gene	MSTRG.107	THAPSDRAFT_31499,gene89	2.30139	2.49159	2.59116	0	0	0	0.273158	7.44966e-05	0.0383906
gene	MSTRG.10827	THAPS_25346,gene9996	17.7522	16.3994	16.2188	0	0	0	0.0588657	1.47788e-05	0.0182784
gene	MSTRG.1087	NA	3.21535	3.06733	1.62848	11.4999	12.2689	13.3213	6.33821	0.000139905	0.0393259
gene	MSTRG.10896	THAPS_25369,gene10056	17.3663	17.7451	14.7082	0	0	0	0.0687567	1.25708e-06	0.00777376
gene	MSTRG.10953	NA	1.40906	1.49243	0.883045	10.5953	10.8102	10.753	7.05119	4.4719e-06	0.0147349
gene	MSTRG.10998	NA	155.98	156.351	149.686	66.8335	63.4291	65.5206	0.445573	0.000226599	0.0463461
gene	MSTRG.11240	THAPS_23379,gene5927	23.7042	24.8432	28.7611	0	0	0	0.0313693	5.91708e-06	0.0147349
gene	MSTRG.11412	THAPS_6911,gene6081	12.0867	15.0042	10.515	0	0	0	0.0983266	0.000284537	0.0469221
gene	MSTRG.11687	NA	28.4517	25.6248	39.2568	9.12995	8.7325	8.44809	0.201515	2.84932e-05	0.027108
gene	MSTRG.11751	THAPS_263266,gene6385	11.0471	11.6076	7.09339	12.6246	13.4961	13.0722	2.12575	0.000262046	0.0469221
gene	MSTRG.12121	THAPSDRAFT_8824,gene7975	66.4396	69.1474	75.3944	25.8689	25.9885	24.8378	0.331414	0.000131881	0.0393259
gene	MSTRG.12290	THAPSDRAFT_10379,gene9526	13.2792	14.2541	11.8672	21.8892	22.4178	22.6229	1.95104	0.000239196	0.0463461
gene	MSTRG.12377	NA	0.84669	0.668978	0.363528	32.2197	37.0904	32.5209	28.6161	0.000123778	0.0393259
gene	MSTRG.1264	THAPSDRAFT_1964,gene1101	46.0245	62.8611	44.1117	0	0	0	0.0249958	0.000284195	0.0469221
gene	MSTRG.12795	DPHA1,gene10475	10.1796	14.379	0	55.5583	78.4125	117.198	299.724	9.70092e-05	0.0393259
gene	MSTRG.13002	THAPSDRAFT_bd1808,gene11395	11.6407	11.3852	6.92961	19.7359	20.7037	21.3031	3.37344	0.000189235	0.0433418
gene	MSTRG.1835	THAPSDRAFT_21300,gene1630,THAPSDRAFT_2481,gene1631	39.3014	39.5822	39.5494	26.2012	25.9359	26.4729	0.671025	9.34777e-05	0.0393259
gene	MSTRG.1839	THAPSDRAFT_2483,gene1634	4.53161	4.53693	3.09865	248.333	339.358	311.676	87.4782	0.000137296	0.0393259
gene	MSTRG.1926	THAPSDRAFT_21333,gene1712	10.0071	9.91805	12.2367	4.34724	4.32352	4.40501	0.372054	7.78772e-05	0.0385274
gene	MSTRG.2313	THAPSDRAFT_21517,gene2051	57.4336	56.4006	31.1648	94.8179	102.388	100.872	4.10589	0.000271548	0.0469221
gene	MSTRG.2484	THAPSDRAFT_3047,gene2195	0.176048	0.410619	0.704431	40.5677	38.0042	42.1422	21.756	0.000320734	0.0487347
gene	MSTRG.254	THAPSDRAFT_20648,gene203	4.15138	5.50314	0	76.0548	82.5028	77.1376	180.62	0.000154478	0.0398038
gene	MSTRG.2638	NA	0.081172	0.010928	0	15.5681	16.0056	13.8091	16.0909	0.000137054	0.0393259
gene	MSTRG.2766	NA	7.54599	7.60863	7.22918	13.477	13.3603	13.5367	1.79139	1.07224e-05	0.0147349
gene	MSTRG.3037	THAPSDRAFT_3539,gene2697	0	0	0	2.38687	2.16352	2.26805	3.24254	0.000120125	0.0393259
gene	MSTRG.3210	NA	0.094562	0.141066	0	9.4843	10.5023	10.7216	12.095	3.90959e-05	0.0322358
gene	MSTRG.3240	THAPSDRAFT_21896,gene2884	42.4719	34.0105	30.9121	0	0	0	0.0335118	0.000231705	0.0463461
gene	MSTRG.3659	THAPSDRAFT_262028,gene3272,ACBP1,gene3273	11.9689	11.7552	10.8227	24.1748	23.8801	23.6951	2.1777	0.000119496	0.0393259
gene	MSTRG.4036	THAPSDRAFT_4460,gene3619	0	0	0	7.09506	7.85609	7.31548	8.49275	5.00092e-05	0.0340157
gene	MSTRG.4041	NA	0.72463	1.00876	0	1.64871	1.95788	1.96439	3.91762	0.000112763	0.0393259
gene	MSTRG.4098	THAPSDRAFT_4512,gene3671	37.0854	36.3794	37.1504	17.5712	17.479	17.5282	0.48194	8.84629e-06	0.0147349
gene	MSTRG.418	NA	0.606827	0.75283	0.365105	1.61384	1.66279	1.72367	2.17745	0.000322067	0.0487347
gene	MSTRG.4793	THAPSDRAFT_5105,gene4273	12.2347	13.6616	9.27364	0	0	0	0.112831	4.29443e-05	0.0331959
gene	MSTRG.4840	RL37A,gene4309	203.84	250.083	5.72112	55.6778	97.5689	103.854	69.3817	0.000146556	0.0398038
gene	MSTRG.4884	THAPSDRAFT_40669,gene4350	335.345	342.3	261.818	75.7591	82.4295	85.8543	0.359609	0.000239825	0.0463461
gene	MSTRG.5103	THAPSDRAFT_22712,gene4543	11.4096	15.0918	1.18711	35.9158	40.7876	38.0609	43.2608	0.000331427	0.0487347
gene	MSTRG.5109	NA	39.4287	37.128	37.423	12.1941	12.9704	12.6883	0.358523	0.000320055	0.0487347
gene	MSTRG.5463	THAPSDRAFT_22874,gene4864	6.61538	8.32968	0	5.00697	6.55104	7.04164	20.0543	7.02463e-05	0.0377742
gene	MSTRG.5486	NA	0.930037	1.04676	1.21544	16.8214	15.0078	15.393	7.10776	0.000136563	0.0393259
gene	MSTRG.5855	RPN8,gene5214	0	0	0	23.5869	29.6834	26.7633	28.3947	0.000178795	0.0417233
gene	MSTRG.5861	NA	0	0.065728	0.211383	8.22114	7.46992	6.99471	6.45375	0.000263262	0.0469221
gene	MSTRG.59	NA	1.13591	1.17091	1.49182	0.22845	0.170853	0.141002	0.438469	0.000210628	0.0441533
gene	MSTRG.5986	THAPSDRAFT_262849,gene5341	23.6118	20.253	29.7574	8.84865	8.35708	8.17426	0.261631	0.000335938	0.0487347
gene	MSTRG.6207	NA	12.0347	11.5207	13.4847	5.20541	4.89802	4.67983	0.379207	0.000209272	0.0441533
gene	MSTRG.6226	THAPSDRAFT_34864,gene5550,THAPSDRAFT_23215,gene5551	61.7248	59.0986	66.8276	18.6086	17.4478	18.1686	0.265814	5.5854e-05	0.0340157
gene	MSTRG.6283	THAPSDRAFT_23240,gene5599	0	0	0	115.388	155.559	150.875	148.101	0.000168304	0.0410103
gene	MSTRG.6407	THAPSDRAFT_6542,gene5712	60.4628	78.938	87.2186	0	0	0	0.0105139	0.000168364	0.0410103
gene	MSTRG.6470	NA	0	0	0	16.8559	13.6743	16.9057	16.5474	0.000336706	0.0487347
gene	MSTRG.6555	NA	2.59878	3.36833	1.44138	26.4172	33.3706	30.3964	16.6011	0.000238836	0.0463461
gene	MSTRG.6602	THAPSDRAFT_7451,gene6609	10.8287	11.9415	11.5795	788.366	964.221	1000.29	76.0561	0.000152445	0.0398038
gene	MSTRG.6606	THAPSDRAFT_23701,gene6613	62.9739	61.1795	85.6232	17.875	17.7079	18.4077	0.190165	9.8605e-05	0.0393259
gene	MSTRG.6756	THAPSDRAFT_16390,gene6742	45.9872	41.8901	37.0676	504.247	584.792	488.479	14.7846	0.000342814	0.0487347
gene	MSTRG.6787	THAPSDRAFT_23775,gene6771	11.4961	12.6437	13.2353	0	0	0	0.0682112	3.2254e-05	0.0284941
gene	MSTRG.6849	THAPSDRAFT_23804,gene6826	11.5179	14.2192	12.1085	0	0	0	0.079722	0.000259334	0.0469221
gene	MSTRG.6983	THAPSDRAFT_263456,gene6939	15.3565	15.4561	16.662	33.3118	33.8685	32.1706	1.86296	0.000316	0.0487347
gene	MSTRG.7000	THAPSDRAFT_269391,gene6953,THAPSDRAFT_7794,gene6954	56.4026	61.011	11.9209	35.8524	42.5307	44.7246	6.7519	0.00027142	0.0469221
gene	MSTRG.7025	THAPSDRAFT_7815,gene6976	3.69267	3.66486	8.92273	0.709462	0.285545	0.372753	0.0990961	0.00036598	0.0497411
gene	MSTRG.7046	NA	3.81336	3.84118	1.74076	8.83617	9.1735	8.98894	4.72669	0.000247255	0.0469221
gene	MSTRG.7084	THAPSDRAFT_263480,gene7026	27.7747	26.9265	26.086	90.8865	96.2001	87.9463	3.47574	0.000300265	0.0487347
gene	MSTRG.7125	THAPSDRAFT_13459,gene7057	47.9897	54.4244	48.509	281.684	311.18	287.907	6.21917	0.000362789	0.0497411
gene	MSTRG.7187	THAPSDRAFT_7953,gene7113	56.3249	49.1122	37.259	0	0.012271	0.017708	0.0303699	9.0218e-05	0.0393259
gene	MSTRG.7211	THAPSDRAFT_7975,gene7134	16.1357	16.0653	14.0588	0	0	0	0.0702787	1.15054e-06	0.00777376
gene	MSTRG.7328	THAPSDRAFT_36291,gene7235	2.83529	3.77506	3.25164	157.491	171.414	140.323	37.5067	0.000341621	0.0487347
gene	MSTRG.7340	THAPSDRAFT_8085,gene7245	60.4092	62.5179	49.131	19.2345	20.8389	20.3756	0.472728	0.000130481	0.0393259
gene	MSTRG.7467	THAPSDRAFT_24078,gene7356	19.7244	15.0915	19.6937	0	0	0	0.0444661	0.000279422	0.0469221
gene	MSTRG.7478	THAPSDRAFT_36249,gene7365,THAPSDRAFT_18076,gene7366	8.80695	10.2883	2.43566	23.5559	25.642	26.2526	13.0045	6.16142e-05	0.0346384
gene	MSTRG.7537	THAPSDRAFT_24106,gene7420	0	0	0	3.49452	3.88726	4.12921	4.94046	0.000351966	0.0494673
gene	MSTRG.763	NA	0	0	0	3.60005	3.72966	3.42028	4.56514	5.66256e-05	0.0340157
gene	MSTRG.7731	THAPSDRAFT_8431,gene7588	2.4072	2.44701	2.42031	5.99361	5.67778	5.83815	1.99111	0.000208719	0.0441533
gene	MSTRG.7981	THAPSDRAFT_16210,gene8119	14.2401	16.3691	14.8514	319.493	292.725	261.196	18.2527	0.000362019	0.0497411
gene	MSTRG.8153	THAPSDRAFT_24503,gene8269	51.9188	44.134	43.7182	0	0	0	0.0228803	5.77563e-05	0.0340157
gene	MSTRG.8176	NA	4.56016	4.81502	2.89819	9.13257	9.20639	9.1453	3.1052	0.000169108	0.0410103
gene	MSTRG.8320	THAPSDRAFT_24571,gene8422	113.543	98.6048	154.244	3.7985	3.23623	4.1117	0.0252407	0.000148395	0.0398038
gene	MSTRG.8360	THAPSDRAFT_24587,gene8464	15.7614	14.9801	23.21	0	0	0	0.0344664	8.20225e-06	0.0147349
gene	MSTRG.8889	ASA,gene8936	381.161	340.804	406.015	17.0208	16.1176	18.4563	0.0421221	9.5742e-05	0.0393259
gene	MSTRG.9247	THAPSDRAFT_24977,gene9242	2.25941	2.60857	1.30994	5.24102	5.35525	6.02714	3.47217	0.000304295	0.0487347
gene	MSTRG.9270	THAPSDRAFT_37592,gene9261	14.8538	16.1994	3.50247	6.44017	8.18649	8.63569	3.66358	0.000177396	0.0417233
gene	MSTRG.9324	THAPSDRAFT_10158,gene9304	0	0	0	6.58132	5.64944	6.26205	7.05619	0.000198784	0.0439028
gene	MSTRG.9448	NA	0.787998	0.847245	0.284465	0.973685	1.05756	1.10528	1.88787	1.069e-05	0.0147349
gene	MSTRG.95	THAPSDRAFT_20593,gene79	16.8809	19.784	25.551	0	0	0	0.033147	0.000127191	0.0393259
gene	MSTRG.9506	THAPSDRAFT_10541,gene9690	19.0853	20.8067	18.0462	219.008	241.182	212.401	12.4483	0.000131091	0.0393259
gene	MSTRG.9664	NA	5.59605	5.4892	5.422	42.4527	45.3048	44.196	7.11318	2.1516e-05	0.0241918
gene	MSTRG.9698	THAPSDRAFT_795,gene9854	8.71604	10.1612	7.66456	1194.77	1455.72	1258.07	168.446	4.8928e-05	0.0340157
gene	MSTRG.9785	NA	51.083	50.0661	55.9057	16.9326	17.5745	16.2527	0.299622	0.000135676	0.0393259
gene	MSTRG.9791	THAPSDRAFT_11442,gene10597	0.422987	0.660773	0.412478	27.9178	29.408	31.523	23.2948	0.000105733	0.0393259
gene	MSTRG.9969	THAPSDRAFT_14364,gene10752	12.287	13.712	9.77988	32.854	36.957	34.6519	3.82408	0.000339227	0.0487347

## Sheet: Table S1B
Supplementary Table S1B: Pairwise comparison, Late-stationary phase 800 uM Ammonium vs. exponential phase 800 uM Ammonium
feature	id	gene_name	EXP_800NH4_1	EXP_800NH4_2	EXP_800NH4_3	L-STA_800NH4_1	L-STA_800NH4_2	L-STA_800NH4_3	fc	pval	qval
gene	MSTRG.10028	THAPSDRAFT_11641,gene10801	6.386	6.41749	6.9943	0.480056	0.383061	0.3839	0.172706	4.94884e-06	0.0124364
gene	MSTRG.1006	NA	0.6741	0.640541	0.244601	24.5427	26.1839	20.0643	17.8434	0.000827785	0.0383949
gene	MSTRG.10103	THAPSDRAFT_25693,gene10868	16.006	17.3155	19.344	4.57868	5.28719	3.95396	0.262642	0.00138416	0.0471933
gene	MSTRG.10112	THAPSDRAFT_264774,gene10875	24.6666	25.2543	28.1061	14.6661	13.7298	12.7649	0.480933	6.71363e-05	0.0221991
gene	MSTRG.1015	THAPSDRAFT_1726,gene868	0.376569	0.144738	0.625324	17.4528	23.4093	17.2271	12.2705	0.00124676	0.0452762
gene	MSTRG.10171	THAPSDRAFT_264792,gene10925	12.4277	13.9937	15.4831	3.95103	4.13955	3.29988	0.276281	0.000784851	0.038002
gene	MSTRG.10172	THAPSDRAFT_11760,gene10926	9.89778	11.6264	9.49514	2.8101	2.89446	2.8187	0.367864	0.00123904	0.0452762
gene	MSTRG.10185	THAPSDRAFT_264799,gene10936,THAPSDRAFT_25718,gene10938	18.1397	19.0236	21.2541	5.23205	4.6932	5.16861	0.272113	0.000398149	0.0322859
gene	MSTRG.10191	THAPSDRAFT_25722,gene10944	11.1078	10.0774	19.7217	2.29876	1.65558	1.79348	0.133166	0.00131295	0.0462991
gene	MSTRG.10236	THAPSDRAFT_264816,gene10982	21.8518	24.6664	26.0339	6.9242	6.26544	5.02663	0.233969	0.000830861	0.0383949
gene	MSTRG.10279	NA	7.39573	7.76168	5.33726	7.68947	9.72954	12.3308	2.01428	0.00168455	0.0494478
gene	MSTRG.10304	THAPSDRAFT_11878,gene11049	19.5686	19.9338	20.906	7.87952	7.90226	6.94495	0.373788	0.000205315	0.027559
gene	MSTRG.1033	THAPSDRAFT_13444,gene887	32.4608	28.2289	32.101	12.0039	11.0196	10.583	0.3487	0.000669449	0.0355882
gene	MSTRG.10336	THAPSDRAFT_11897,gene11068	17.1223	17.1186	23.3967	7.73685	7.80221	6.29524	0.31633	0.0004289	0.0322859
gene	MSTRG.10373	THAPSDRAFT_11924,gene11097	22.105	28.2154	38.1613	6.57841	6.30274	4.18892	0.147531	0.00154132	0.0480256
gene	MSTRG.10385	GLNA,gene11108	30.329	28.5236	26.5965	11.3446	12.1339	12.7352	0.491335	0.000365933	0.0322859
gene	MSTRG.10404	THAPSDRAFT_11953,gene11125	5.32551	7.0744	6.09195	391.355	414.017	391.149	57.106	7.42128e-05	0.0227435
gene	MSTRG.10417	THAPSDRAFT_11963,gene11135	7.78106	8.06015	8.47373	3.12776	3.38031	3.16865	0.449185	0.000398281	0.0322859
gene	MSTRG.10449	THAPSDRAFT_270116,gene11163	24.8743	21.8366	22.8769	6.5834	7.43702	6.24218	0.314528	0.00155177	0.0480256
gene	MSTRG.10470	THAPSDRAFT_30747,gene11180	10.5356	10.6761	14.2845	7.89127	7.52804	6.62426	0.516267	0.000789376	0.038002
gene	MSTRG.10501	THAPSDRAFT_25840,gene11207	12.2727	18.4531	23.9834	0	0	0	0.0416575	0.00132544	0.0464037
gene	MSTRG.10507	THAPSDRAFT_12040,gene11213	0	0	0	0.179032	0.177644	0.174105	1.17483	3.08132e-06	0.0124364
gene	MSTRG.10556	NA	0.101927	0	0	4.28881	5.57882	6.34422	7.22613	0.000717269	0.0367857
gene	MSTRG.10582	THAPSDRAFT_25869,gene11277	31.3892	31.1226	32.1545	8.62126	9.90762	7.77988	0.281676	0.00124237	0.0452762
gene	MSTRG.10594	THAPSDRAFT_25878,gene11289	48.692	50.3864	40.5452	2.36717	4.23341	3.28635	0.111405	0.00157315	0.048072
gene	MSTRG.10613	THAPSDRAFT_270137,gene11309	27.3132	24.8946	35.0176	7.18981	7.6208	5.54393	0.195767	0.000479178	0.0324371
gene	MSTRG.10619	GLNN,gene11313,THAPSDRAFT_25886,gene11315,THAPSDRAFT_20330,gene11316	105.323	107.932	91.5157	9.5768	9.81224	8.44378	0.105113	0.00027838	0.0300074
gene	MSTRG.10630	NA	0	0.052738	0.157253	25.1466	45.6277	31.4547	32.2364	0.00157626	0.048072
gene	MSTRG.10635	KAS3,gene11328	16.4006	16.5739	14.6161	4.78655	4.60645	5.1891	0.384778	0.000161588	0.0258305
gene	MSTRG.10642	THAPSDRAFT_25895,gene11334	2.3924	3.49448	2.9882	62.5019	83.4121	91.3836	23.6131	0.000731807	0.0370772
gene	MSTRG.10647	THAPSDRAFT_12162,gene11339	0.218805	0.395393	0	1.28376	1.70427	2.35125	3.22271	0.000629504	0.0345402
gene	MSTRG.10667	THAPSDRAFT_12179,gene11356,THAPSDRAFT_12180,gene11357	9.58425	11.7014	7.56741	116.82	137.433	101.193	12.9702	0.00170054	0.0494765
gene	MSTRG.10670	THAPSDRAFT_25908,gene11358	0.842808	0.998685	0.561467	69.1829	95.175	68.7216	49.2453	0.000348548	0.0322859
gene	MSTRG.10686	THAPSDRAFT_12192,gene11369,THAPSDRAFT_12193,gene11370	107.32	105.75	86.7849	9.80257	10.8369	12.5159	0.149024	8.17532e-06	0.0146747
gene	MSTRG.10689	THAPSDRAFT_25912,gene11372	147.991	172.33	109.468	13.297	16.4569	17.866	0.169482	0.000157703	0.0258305
gene	MSTRG.10694	THAPSDRAFT_25915,gene11378	0.526221	0.778826	0.232258	16.1217	16.5858	14.6798	13.0757	0.000579282	0.0332831
gene	MSTRG.10696	THAPSDRAFT_25916,gene11379	0.116043	0.110306	0.086569	2.87891	3.57954	3.43554	4.16274	0.000337987	0.0322859
gene	MSTRG.10698	THAPSDRAFT_12205,gene11380	12.1914	11.4196	15.0445	417.166	400.594	463.658	28.0329	0.000166516	0.0258305
gene	MSTRG.10850	NA	12.2653	15.5469	8.06075	91.8202	94.3114	199.901	18.5349	0.00145845	0.0477936
gene	MSTRG.10851	THAPS_25357,gene10020	0	0	0	136.552	168.765	159.432	165.339	1.80678e-05	0.0155998
gene	MSTRG.10857	NA	0.557468	0.966556	0.170727	78.2221	103.628	111.829	96.6668	3.62199e-05	0.0167958
gene	MSTRG.10891	NA	1.35983	0.843349	0.719978	9.34818	8.78938	11.3593	6.62247	0.00139684	0.0473977
gene	MSTRG.10896	THAPS_25369,gene10056	17.3663	17.7451	14.7082	0	0	0	0.0633331	2.42998e-05	0.0167119
gene	MSTRG.10944	NA	1.1757	1.4591	1.36349	7.06263	6.25136	6.65728	3.19762	0.000784631	0.038002
gene	MSTRG.10953	NA	1.40906	1.49243	0.883045	6.16211	7.42304	6.36178	4.05534	0.00155872	0.0480256
gene	MSTRG.10961	NA	13.6669	12.6197	13.821	231.721	220.41	229.928	15.3256	1.20379e-05	0.0151256
gene	MSTRG.10962	THAPS_10965,gene10113	22.9722	22.7058	14.708	0	0	0	0.0626085	0.000384066	0.0322859
gene	MSTRG.10974	THAPS_10976,gene10124	12.2894	16.0164	11.6993	72.144	65.722	75.9663	5.86615	0.00115525	0.0443907
gene	MSTRG.10982	THAPS_264537,gene10131	27.5135	24.3433	29.7817	6.65071	7.50245	6.93755	0.263798	0.000916048	0.0394285
gene	MSTRG.1099	THAPSDRAFT_21002,gene946	0.300017	0	0	22.5278	20.1154	22.1874	22.0232	0.00031609	0.0307882
gene	MSTRG.11003	THAPS_269961,gene10149	315.093	304.354	208.649	52.8662	60.5138	59.7485	0.288714	0.00162821	0.0487107
gene	MSTRG.11012	NA	0	0	0	0.842427	0.789197	0.824629	1.81197	3.74279e-05	0.0167958
gene	MSTRG.1106	THAPSDRAFT_261109,gene952	23.4005	24.2167	21.059	6.46184	7.37568	6.60977	0.355231	0.000813497	0.0381868
gene	MSTRG.11061	THAPS_25439,gene10198	66.4355	54.4691	79.4167	5.05712	3.30113	5.07184	0.0676509	0.00170106	0.0494765
gene	MSTRG.11078	THAPS_23331,gene5790	11.447	11.1423	13.7419	4.80195	4.77474	3.27483	0.312872	0.00149946	0.0480256
gene	MSTRG.11149	NA	1.39206	1.23941	1.16123	50.937	44.4615	87.3116	34.3457	0.00142232	0.0476589
gene	MSTRG.11224	NA	4.03495	3.17407	1.77892	131.296	147.108	118.042	44.1423	0.000831151	0.0383949
gene	MSTRG.11240	THAPS_23379,gene5927	23.7042	24.8432	28.7611	0	0	0	0.0339045	1.73789e-05	0.0155998
gene	MSTRG.11272	THAPS_35523,gene5957	7.12884	6.75439	3.98599	35.6463	31.1982	45.5759	8.30134	0.00108257	0.0438788
gene	MSTRG.11283	FCL1,gene5964	0.827364	1.49909	1.21171	24.892	28.1481	21.8965	11.2877	0.00124533	0.0452762
gene	MSTRG.11331	THAPS_270312,gene6010	91.533	90.4259	101.327	37.066	37.9189	36.644	0.372689	0.000124967	0.0243977
gene	MSTRG.11357	NA	0	0	0	10.5691	13.1705	9.70699	11.6248	0.000477467	0.0324371
gene	MSTRG.114	THAPSDRAFT_961,gene95,HMCS1,gene96	30.0808	30.8369	32.125	45.1161	43.5789	42.3258	1.31772	0.000583308	0.0332831
gene	MSTRG.11480	THAPS_263184,gene6145	39.2615	38.0921	46.2073	22.8255	22.4524	20.0058	0.458341	0.000109631	0.0243977
gene	MSTRG.11492	NA	0.238705	0.022417	0.08384	11.7376	9.43115	8.69609	8.84186	0.000884224	0.0387581
gene	MSTRG.11507	NA	50.9691	44.7368	43.3677	15.6432	17.1485	18.3069	0.426979	0.00172822	0.0497013
gene	MSTRG.11559	THAPS_23497,gene6216	36.6631	36.4734	44.2528	21.0836	20.8493	16.8549	0.416272	0.000634646	0.034671
gene	MSTRG.11570	NA	42.6173	42.0232	32.2714	46.5513	51.3465	62.762	1.82336	0.000815902	0.0381868
gene	MSTRG.11598	NA	16.5667	16.9722	19.9898	3.09618	2.96895	2.20265	0.161338	0.000123235	0.0243977
gene	MSTRG.11609	THAPS_23519,gene6261	32.2555	35.0881	38.3674	10.0133	10.1583	7.95504	0.242195	0.000629407	0.0345402
gene	MSTRG.1162	NA	0.07049	0.086581	0.259102	14.4524	19.6759	15.1141	13.9871	0.000662963	0.0355882
gene	MSTRG.11629	THAPS_7112,gene6277	1.37724	1.38492	0.444885	1.83467	2.20777	3.4128	2.80725	0.000410486	0.0322859
gene	MSTRG.11658	THAPS_23543,gene6299	42.4393	37.8167	60.5302	8.99136	10.4343	6.15424	0.132419	0.00146062	0.0477936
gene	MSTRG.11660	THAPS_35726,gene6301	63.5083	42.4245	68.5844	4.71406	4.26889	3.86192	0.0698129	0.000817528	0.0381868
gene	MSTRG.11700	NA	4.18619	6.31854	3.66634	30.2832	34.5485	41.0892	8.84512	0.000857006	0.0387581
gene	MSTRG.11713	NA	2.83516	3.58715	2.49307	31.635	34.3333	45.6572	12.6368	0.000246558	0.0286851
gene	MSTRG.11725	NA	0.357509	0.950798	0	39.5719	64.7427	58.5722	63.5656	0.00043082	0.0322859
gene	MSTRG.11748	THAPS_23587,gene6382	40.3016	34.5226	52.2443	12.4996	11.9239	9.07963	0.20075	0.000264023	0.0291698
gene	MSTRG.11797	THAPS_269297,gene6424	27.845	23.8434	21.2927	6.18992	7.06517	7.24125	0.365301	0.00176986	0.0498615
gene	MSTRG.11844	NA	0.560253	1.03407	0.072997	12.4762	21.8389	18.8203	19.8513	0.00106426	0.0435585
gene	MSTRG.11863	NA	1.18444	0.429075	0.351992	20.37	33.9172	36.4433	27.3358	0.00175021	0.0498615
gene	MSTRG.11885	THAPS_23645,gene6506	50.2015	46.8441	59.7472	22.2103	19.7079	18.9746	0.32986	8.51069e-05	0.0243271
gene	MSTRG.11897	NA	22.074	20.7299	21.5804	6.10895	5.84671	6.29945	0.316427	0.000139883	0.025109
gene	MSTRG.11956	NA	0.266967	0.281178	0.114086	6.39794	9.49561	10.1639	10.1103	0.000599815	0.0334963
gene	MSTRG.11969	NA	0.219634	0.233771	0.036535	3.21508	3.22582	4.32468	4.83763	0.000225437	0.0282663
gene	MSTRG.12034	THAPSDRAFT_24333,gene7896	32.5142	32.1385	34.4276	12.3513	13.054	13.2945	0.404199	0.000408234	0.0322859
gene	MSTRG.12101	THAPSDRAFT_19360,gene7953,THAPSDRAFT_36640,gene7954	19.418	20.0692	19.4838	7.8392	6.80717	7.46336	0.401956	0.000888368	0.0387581
gene	MSTRG.12240	NA	2.51126	2.70305	1.38545	2.63154	2.9988	4.05502	1.99528	0.00037177	0.0322859
gene	MSTRG.12244	THAPSDRAFT_10331,gene9480	33.2197	29.6169	39.1231	19.4172	16.2443	14.0178	0.382102	0.000624449	0.0345402
gene	MSTRG.12258	THAPSDRAFT_10346,gene9493,THAPSDRAFT_30178,gene9494	8.09977	8.32029	6.06096	28.1784	35.9173	37.8721	5.49349	0.00011417	0.0243977
gene	MSTRG.12262	THAPSDRAFT_10352,gene9499	30.0878	32.6593	35.4093	12.7663	13.3457	10.8349	0.344448	0.00115094	0.0443907
gene	MSTRG.12279	PGK5,gene9514	151.485	161.67	147.959	15.3053	18.2291	17.8388	0.128993	0.000105251	0.0243977
gene	MSTRG.12291	NA	0.34141	0	0.357473	30.8075	47.4457	55.3571	40.9544	0.00171782	0.0496194
gene	MSTRG.12310	GYK2,gene9547	16.9475	26.8291	32.3294	0	0	0	0.031282	0.00119484	0.0450518
gene	MSTRG.12327	THAPSDRAFT_25137,gene9561	0	0	0	4.81174	5.8504	5.77909	6.88564	0.000174529	0.0266023
gene	MSTRG.1233	THAPSDRAFT_1932,gene1070	10.2965	12.7766	6.13625	70.369	95.8551	80.9289	12.1215	0.00154854	0.0480256
gene	MSTRG.12349	THAPSDRAFT_37813,gene9579	4.37632	4.5776	3.96659	28.6458	28.4282	28.847	5.97685	1.90689e-05	0.0155998
gene	MSTRG.12377	NA	0.84669	0.668978	0.363528	20.0543	26.3181	18.0605	15.2927	0.0014364	0.047671
gene	MSTRG.12387	NA	2.30736	3.24491	1.68634	15.5566	20.8853	34.7593	12.1512	0.00151333	0.0480256
gene	MSTRG.12424	NTT3,gene9644	54.8365	44.8949	50.2021	15.2107	14.9887	13.6586	0.288592	0.00137731	0.0471933
gene	MSTRG.12443	THAPSDRAFT_25187,gene9660	23.3714	19.8458	26.0394	7.02734	6.50821	5.0625	0.233981	0.000532207	0.0324371
gene	MSTRG.12457	NA	0.0869988	0	0	5.34403	5.54631	7.23776	7.77141	0.00044004	0.0324371
gene	MSTRG.12491	THAPSDRAFT_11076,gene10227	11.1643	12.7687	12.2303	67.6132	55.0279	52.9034	4.07925	0.00156712	0.0480265
gene	MSTRG.12511	NA	3.40092	3.40107	3.08295	11.2529	13.6998	12.6586	3.44363	0.000595482	0.0334028
gene	MSTRG.12517	THAPSDRAFT_25457,gene10246	12.5658	13.102	14.3763	7.93198	6.83513	6.30552	0.481058	0.00101493	0.0426508
gene	MSTRG.12535	THAPSDRAFT_814,gene10261	0.0788004	0.317717	0	4.41624	4.35994	5.01811	5.88215	0.000417044	0.0322859
gene	MSTRG.12549	NA	6.35278	8.85607	3.91462	91.2972	109.567	91.3346	19.8187	0.00150911	0.0480256
gene	MSTRG.12551	THAPSDRAFT_25463,gene10275	0	0	0	278.166	264.17	536.078	452.914	0.000407081	0.0322859
gene	MSTRG.12579	NA	18.1739	18.6188	10.3687	56.1054	55.1749	64.6538	5.45398	0.00139949	0.0473977
gene	MSTRG.1259	THAPSDRAFT_1957,gene1094,THAPSDRAFT_31007,gene1095	48.3435	44.5731	46.5735	13.5487	14.212	15.4017	0.338329	0.00053057	0.0324371
gene	MSTRG.12616	NA	0.632969	0.348039	0.436659	27.2236	23.3553	18.1959	13.79	0.000875788	0.0387581
gene	MSTRG.1264	THAPSDRAFT_1964,gene1101	46.0245	62.8611	44.1117	0	0	0	0.022411	0.00018518	0.0267446
gene	MSTRG.12644	THAPSDRAFT_11199,gene10351	4.31665	4.61866	4.36468	0.870306	0.817299	0.709558	0.323393	0.000240545	0.0285436
gene	MSTRG.12661	NA	0	0.066573	0.101255	7.96071	6.95135	8.78556	8.43457	0.000386424	0.0322859
gene	MSTRG.12758	NA	0.396586	0.19007	0.214603	14.1502	16.6161	16.6378	14.5191	0.000147187	0.0252415
gene	MSTRG.1276	THAPSDRAFT_1973,gene1110	0.913522	1.0999	0.728941	21.9925	26.1806	17.765	12.002	0.0014445	0.047671
gene	MSTRG.12804	NA	0.230162	0.412445	0	28.2825	31.5656	49.3274	45.7025	0.000155982	0.0258305
gene	MSTRG.12826	THAPSDRAFT_25539,gene10504	34.8345	34.7194	48.2236	9.09788	9.06651	8.25174	0.194007	0.000305771	0.0304922
gene	MSTRG.12842	THAPSDRAFT_11364,gene10515	7.47966	9.52793	10.0867	0	0	0	0.0919425	0.000373186	0.0322859
gene	MSTRG.12879	THAPSDRAFT_38361,gene10547	10.6906	9.93785	13.0133	9.56488	8.89834	7.38121	0.621402	0.000970863	0.0413522
gene	MSTRG.12966	NA	0.638091	0.893238	0.348569	6.31272	6.26232	9.16784	6.95029	0.0004924	0.0324371
gene	MSTRG.12996	THAPSDRAFT_bd1652,gene11390	79.9382	84.3104	77.1918	23.13	27.4397	23.7389	0.331548	0.00140772	0.0475484
gene	MSTRG.13001	THAPSDRAFT_bd1173,gene11394	33.4132	36.454	27.5396	13.8185	14.8792	17.5374	0.627396	0.00101982	0.0427133
gene	MSTRG.13106	THAPSDRAFT_bd153,gene11507	0.083635	0.20992	0.299755	43.7633	26.796	45.5532	30.8868	0.001602	0.0485038
gene	MSTRG.13140	THAPSDRAFT_bd1876,gene11536,THAPSDRAFT_bd1877,gene11537	10.3687	11.2042	12.3762	80.1278	74.3445	71.9699	5.51439	4.69259e-05	0.0190201
gene	MSTRG.1323	NA	5.61966	5.04019	3.65556	104.35	75.2841	127.604	23.3956	0.00120014	0.0450518
gene	MSTRG.13259	THAPSDRAFT_bd1944,gene11646	19.812	17.1664	16.7585	0.542353	0.457951	0.583293	0.0860396	0.000101959	0.0243977
gene	MSTRG.1330	THAPSDRAFT_2019,gene1159	5.35814	5.9015	3.31524	7.73684	8.3498	10.6134	2.54162	0.000531814	0.0324371
gene	MSTRG.1378	THAPSDRAFT_2065,gene1206,THAPSDRAFT_32067,gene1208	6.76204	7.28989	5.30795	21.0016	23.8817	26.0356	4.22209	1.11861e-05	0.0151256
gene	MSTRG.1391	THAPSDRAFT_31845,gene1221	19.3003	18.933	14.5678	44.3703	48.2924	48.5056	3.16307	0.000452145	0.0324371
gene	MSTRG.140	NA	31.499	31.3867	26.1343	8.77724	11.0064	10.7964	0.440646	0.00148588	0.0480256
gene	MSTRG.142	THAPSDRAFT_31110,gene115	27.6177	31.0531	43.3962	6.48289	7.58421	5.5682	0.162779	0.00161747	0.0487107
gene	MSTRG.1424	NA	17.911	19.0734	23.266	9.12511	8.91117	8.54875	0.401088	0.000986348	0.0417288
gene	MSTRG.150	NA	15.9068	11.697	7.57262	56.5821	66.3561	100.685	10.4956	0.00134916	0.0468292
gene	MSTRG.1505	NA	22.1879	23.1638	19.1455	67.333	82.374	83.9708	4.25048	0.000201646	0.027559
gene	MSTRG.16	THAPSDRAFT_879,gene11	18.1068	17.334	19.0152	8.70119	8.3769	7.59706	0.437259	0.000133524	0.0247177
gene	MSTRG.1672	THAPSDRAFT_2335,gene1483	18.7951	19.816	23.1049	1.43701	1.29387	1.57396	0.10442	0.000227206	0.0282663
gene	MSTRG.1732	NA	0.100507	0.105195	0	2.57523	3.30311	3.97092	4.85932	0.000570431	0.0332831
gene	MSTRG.1744	NA	0	0	0	6.17397	5.86699	6.82915	7.56444	6.6758e-05	0.0221991
gene	MSTRG.1781	THAPSDRAFT_268262,gene1581	46.6471	47.0635	46.0878	88.5161	94.6712	96.2127	2.06749	0.000190855	0.027251
gene	MSTRG.1784	NA	3.0924	3.46692	2.72688	54.4436	55.4253	51.8649	14.4244	7.17532e-05	0.0225395
gene	MSTRG.1785	THAPSDRAFT_261368,gene1582	0.17608	0.492359	0.068349	2.30689	2.86688	3.27126	3.97852	0.00116646	0.044549
gene	MSTRG.1803	THAPSDRAFT_39520,gene1599	105.963	101.526	123.149	72.0014	73.6701	62.4576	0.534205	0.0013855	0.0471933
gene	MSTRG.1839	THAPSDRAFT_2483,gene1634	4.53161	4.53693	3.09865	307.02	305.649	321.653	76.8691	2.18667e-05	0.0161621
gene	MSTRG.1883	NA	0	0	0.044782	1.28213	1.24219	1.0168	1.9797	0.000548398	0.0324371
gene	MSTRG.1884	NA	12.3279	12.5518	15.159	4.12914	3.161	2.95693	0.245665	0.000254841	0.0291698
gene	MSTRG.1920	NA	0.985849	1.27468	0.397354	18.1569	32.8292	26.5695	21.4951	0.00107341	0.0436486
gene	MSTRG.1926	THAPSDRAFT_21333,gene1712	10.0071	9.91805	12.2367	2.8319	2.98298	1.7812	0.230932	0.0015485	0.0480256
gene	MSTRG.197	THAPSDRAFT_1017,gene151	5.0584	5.11977	5.25024	18.4765	18.5894	17.5013	3.00644	1.98644e-05	0.0155998
gene	MSTRG.2036	THAPSDRAFT_21374,gene1809	8.92728	8.56202	10.1125	4.24641	4.17674	3.43952	0.414952	0.000299224	0.0304922
gene	MSTRG.2052	THAPSDRAFT_2674,gene1826	32.0496	28.629	27.0074	55.898	57.9783	58.3464	2.09907	0.00160998	0.0486284
gene	MSTRG.206	THAPSDRAFT_20627,gene160	72.9272	80.2572	82.4004	39.9864	41.4951	37.0494	0.473625	0.00168827	0.0494478
gene	MSTRG.2070	THAPSDRAFT_261476,gene1842	41.4024	42.1119	34.1139	55.1767	65.0616	65.8856	1.91142	0.000905098	0.0392157
gene	MSTRG.2100	THAPSDRAFT_2720,gene1868	0.127461	0.09662	0.143791	6.95953	5.73105	7.7738	7.10635	0.000786214	0.038002
gene	MSTRG.2106	NA	2.24191	2.27799	1.18561	3.2704	4.20109	4.66676	2.54359	0.000413111	0.0322859
gene	MSTRG.212	NA	0.370916	0.763834	0.15976	7.24779	6.8017	7.53549	7.20153	0.00105674	0.0435347
gene	MSTRG.2152	THAPSDRAFT_261495,gene1911	18.2521	14.879	21.898	6.32046	5.51387	4.4051	0.244074	0.000487122	0.0324371
gene	MSTRG.2180	THAPSDRAFT_2790,gene1936,THAPSDRAFT_2791,gene1937,THAPSDRAFT_2792,gene1938,THAPSDRAFT_12234,gene1940	26.4347	28.6168	41.573	13.958	13.9919	10.0791	0.285163	0.00143074	0.047671
gene	MSTRG.219	NA	9.09249	6.89984	7.77739	0	0.078429	0	0.114894	0.000534621	0.0324371
gene	MSTRG.2205	NA	0	0.385491	0	4.55394	4.92992	6.17911	6.99157	0.00131546	0.0462991
gene	MSTRG.2226	THAPSDRAFT_21476,gene1974	35.6391	43.7695	36.5796	8.59013	8.87591	9.2565	0.273641	0.000959517	0.0410079
gene	MSTRG.223	THAPSDRAFT_20637,gene176,THAPSDRAFT_1042,gene177	54.3406	54.8462	64.0334	11.3595	12.4581	12.1493	0.206038	0.000395078	0.0322859
gene	MSTRG.2271	NA	2.73919	2.69532	2.7806	28.0346	30.544	27.7399	7.8217	3.73313e-05	0.0167958
gene	MSTRG.2305	THAPSDRAFT_31810,gene2043	21.3552	20.9332	19.9928	2.3891	2.72532	3.49723	0.205823	0.00058214	0.0332831
gene	MSTRG.2313	THAPSDRAFT_21517,gene2051	57.4336	56.4006	31.1648	113.696	124.771	167.594	4.81277	0.000400509	0.0322859
gene	MSTRG.2342	NA	0	0	0	0.840005	0.904965	0.990838	1.97572	0.000238422	0.0285436
gene	MSTRG.2346	NA	160.207	200.169	217.637	0	0	0	0.00466976	4.07637e-05	0.0176619
gene	MSTRG.2476	THAPSDRAFT_3040,gene2188	0.581498	0.659646	0.745064	29.0424	36.7024	27.0272	17.6399	0.000369636	0.0322859
gene	MSTRG.25	NA	1.41401	1.71083	0.875438	3.17371	4.04413	4.58235	2.93602	0.00022946	0.0282663
gene	MSTRG.2502	THAPSDRAFT_3065,gene2213	0.828168	0.902709	3.85021	1.34217	0.536345	0.139868	0.253514	0.00113142	0.04415
gene	MSTRG.2527	NA	1.81192	1.724	1.98022	10.6845	10.0797	8.85932	3.38925	0.000122542	0.0243977
gene	MSTRG.2530	NA	1.10329	1.13584	0.349094	1.85088	2.17609	3.47069	3.03357	0.000522061	0.0324371
gene	MSTRG.2532	THAPSDRAFT_21595,gene2237	80.3431	90.766	93.171	6.5371	8.39091	5.15156	0.0742299	0.00113864	0.0442942
gene	MSTRG.2561	THAPSDRAFT_261636,gene2261,THAPSDRAFT_261637,gene2262	16.8877	20.1605	18.8969	0.38469	0.327969	0.683612	0.0806273	0.000429152	0.0322859
gene	MSTRG.2565	THAPSDRAFT_3116,gene2266	0	0	0	3.14327	3.09367	2.99933	4.0175	2.70897e-06	0.0124364
gene	MSTRG.2613	NA	0.945106	0.812425	0.687462	14.9739	16.7957	24.2701	13.7912	0.000619429	0.0344386
gene	MSTRG.2616	THAPSDRAFT_3158,gene2309	12.8964	14.7997	14.0569	3.94012	3.45357	3.27035	0.286452	0.000847334	0.0387581
gene	MSTRG.2620	THAPSDRAFT_3161,gene2312	0	0	0	3.13658	4.50025	4.84621	5.89538	0.00153099	0.0480256
gene	MSTRG.2625	NA	12.8632	14.0685	15.0391	3.49201	2.83371	2.91706	0.242101	0.000363352	0.0322859
gene	MSTRG.2638	NA	0.081172	0.010928	0	7.2049	5.49266	7.17905	7.55886	0.000797518	0.0381135
gene	MSTRG.2642	THAPSDRAFT_3179,gene2331	0	0	0	2.4719	1.99693	2.21917	3.12839	0.000572762	0.0332831
gene	MSTRG.2748	THAPSDRAFT_3275,gene2433	2.89872	4.56333	5.60213	103.263	117.449	112.523	18.1668	0.00154358	0.0480256
gene	MSTRG.278	THAPSDRAFT_267957,gene221	7.40158	7.84397	7.85955	0.68181	0.917769	0.481676	0.180342	0.000881311	0.0387581
gene	MSTRG.2799	THAPSDRAFT_261734,gene2478	0	0	0	6.76653	7.3593	7.78292	8.73232	2.91925e-05	0.0167119
gene	MSTRG.2836	THAPSDRAFT_21709,gene2511	26.2212	32.5499	33.4603	7.5683	6.35898	5.05168	0.184905	0.00168004	0.0494478
gene	MSTRG.2848	THAPSDRAFT_21715,gene2523	13.4001	15.0533	12.4601	5.54627	5.88066	6.66573	0.558447	0.00162492	0.0487107
gene	MSTRG.2853	THAPSDRAFT_21720,gene2528	110.886	118.682	86.9928	851.756	811.814	699.308	8.15867	0.00151097	0.0480256
gene	MSTRG.2875	THAPSDRAFT_3393,gene2552	45.1054	40.1692	43.7062	1.72259	1.28883	2.32655	0.0668053	0.000843881	0.0387581
gene	MSTRG.2902	NA	79.0871	81.1863	83.385	22.7737	23.2447	25.5157	0.30909	0.000352479	0.0322859
gene	MSTRG.2903	THAPSDRAFT_3422,gene2582	0.895697	1.27814	0	93.0176	78.3238	69.1258	70.017	0.00173906	0.0498615
gene	MSTRG.2918	THAPSDRAFT_21750,gene2594	1.18319	1.41028	1.12962	12.7432	19.9023	23.5605	11.5163	0.00175898	0.0498615
gene	MSTRG.3023	THAPSDRAFT_21795,gene2686	26.971	28.5959	22.8474	58.5107	69.5405	93.1169	3.72353	0.00176514	0.0498615
gene	MSTRG.3039	THAPSDRAFT_3541,gene2699,THAPSDRAFT_21800,gene2700,THAPSDRAFT_32845,gene2701	17.0564	14.9181	16.5206	6.11057	6.1128	6.5691	0.423057	0.0015978	0.0484938
gene	MSTRG.3043	NA	8.23545	9.42185	11.1578	43.8317	39.8791	43.1515	3.59533	0.00156243	0.0480256
gene	MSTRG.3049	THAPSDRAFT_3553,gene2710,THAPSDRAFT_3554,gene2711	3.29528	4.4245	3.05145	37.5197	44.9386	50.1459	12.5746	0.000235853	0.0285436
gene	MSTRG.3051	THAPSDRAFT_21806,gene2712	23.3655	24.383	25.6021	48.3004	48.1171	43.2848	1.71396	0.00115237	0.0443907
gene	MSTRG.3182	THAPSDRAFT_268519,gene2825	47.9716	43.8041	37.2271	9.59809	10.7199	9.61922	0.282874	0.00144929	0.047671
gene	MSTRG.3183	THAPSDRAFT_21863,gene2826	13.3095	11.5403	11.5667	0.935499	0.943709	0.661233	0.135805	0.000462888	0.0324371
gene	MSTRG.3190	NA	0.415883	0.61035	0.122211	14.3361	13.1044	19.9892	16.8556	0.000311752	0.0306029
gene	MSTRG.3213	THAPSDRAFT_33072,gene2852,SDH1,gene2853	37.2807	36.617	34.4635	91.9934	82.024	82.7882	2.3278	0.00166014	0.0490817
gene	MSTRG.3216	THAPSDRAFT_21880,gene2856	26.9895	28.6611	27.7892	9.53005	9.24508	9.12609	0.353149	8.71247e-05	0.0243271
gene	MSTRG.3222	NA	0.0575218	0.180385	0	6.11902	6.78951	5.59058	6.92108	0.000513809	0.0324371
gene	MSTRG.3279	MYB25,gene2922,THAPSDRAFT_33092,gene2923	28.9196	27.7662	27.0359	38.6522	41.43	42.0763	1.53299	0.00112767	0.04415
gene	MSTRG.3306	THAPSDRAFT_3795,gene2953	12.7898	13.3165	8.94236	13.7959	16.2542	20.9455	2.08825	0.000356234	0.0322859
gene	MSTRG.3403	NA	26.1754	27.2168	24.4895	12.2724	12.4119	11.6196	0.502204	0.0013106	0.0462991
gene	MSTRG.3433	THAPSDRAFT_33225,gene3066	15.5243	15.5585	18.67	9.65298	8.18117	6.73075	0.407195	0.00102805	0.0429153
gene	MSTRG.3534	THAPSDRAFT_4000,gene3161	5.01542	5.10536	4.72641	21.2688	25.7179	21.0189	4.07822	0.00121725	0.0451217
gene	MSTRG.3605	THAPSDRAFT_4067,gene3226	1.57369	1.88635	1.77871	0	0	0	0.362638	0.000464636	0.0324371
gene	MSTRG.3610	NA	0.261383	0.677001	0.405853	5.73282	6.07679	7.47704	5.89422	0.00176028	0.0498615
gene	MSTRG.3632	THAPSDRAFT_268594,gene3252	12.5794	16.1523	9.20316	181.27	163.65	198.943	18.542	0.000443476	0.0324371
gene	MSTRG.367	THAPSDRAFT_16304,gene295,THAPSDRAFT_1165,gene296	53.3476	53.2561	63.0175	16.6829	15.0989	16.928	0.272687	0.000743738	0.0375304
gene	MSTRG.3721	PGM2,gene3322,THAPSDRAFT_262059,gene3323	118.719	138.449	134.454	17.0753	16.8383	16.2389	0.129578	0.000144356	0.0251922
gene	MSTRG.3742	THAPSDRAFT_22124,gene3341	20.2268	20.1071	18.7587	21.8513	22.9347	23.142	1.22024	0.000866237	0.0387581
gene	MSTRG.3757	THAPSDRAFT_4199,gene3356	4.40591	4.91597	3.96791	0.751824	0.822571	1.07026	0.405861	0.000339192	0.0322859
gene	MSTRG.3770	NA	20.7139	17.9881	12.4676	55.4989	54.3815	79.5711	5.33919	0.00146955	0.0478452
gene	MSTRG.3780	NA	0.807225	0.242481	0.470344	20.7985	24.6428	24.5604	17.219	0.000916285	0.0394285
gene	MSTRG.3820	THAPSDRAFT_22162,gene3409,THAPSDRAFT_4253,gene3410	20.9913	22.6067	19.1213	7.59227	8.98973	8.89631	0.498635	0.00129919	0.0461139
gene	MSTRG.39	NA	0	0	0	22.896	26.6415	15.2909	18.6685	0.00141163	0.0475525
gene	MSTRG.3919	THAPSDRAFT_22199,gene3505	0	0	0	8.10459	6.56087	6.78959	7.62116	0.00020335	0.027559
gene	MSTRG.3944	THAPSDRAFT_22208,gene3531	24.1832	26.2166	45.397	212.456	157.044	132.004	2.99347	0.00127163	0.0457185
gene	MSTRG.3971	NA	1.55129	1.72945	0.50964	20.0004	20.423	24.0685	15.7512	0.000269768	0.0294751
gene	MSTRG.3975	THAPSDRAFT_268671,gene3560	29.5515	31.002	26.6572	62.7551	67.1401	68.2231	2.50208	5.29833e-05	0.0195205
gene	MSTRG.3991	THAPSDRAFT_262152,gene3578,THAPSDRAFT_262153,gene3579	39.06	35.7595	65.1424	9.85549	9.49758	7.74311	0.139821	0.000477962	0.0324371
gene	MSTRG.4002	THAPSDRAFT_22245,gene3588	27.6199	30.7734	36.3982	14.318	14.4357	13.0114	0.389157	0.00146982	0.0478452
gene	MSTRG.4059	THAPSDRAFT_268695,gene3639	37.0247	36.5758	29.9232	189.176	190.123	174.944	5.75539	0.000542329	0.0324371
gene	MSTRG.4068	NA	19.4806	19.3078	13.0089	16.7735	20.3904	24.0606	1.72314	0.000481669	0.0324371
gene	MSTRG.4101	NA	3.70617	3.41225	3.60144	7.82413	8.66516	8.71537	2.11675	0.00120681	0.0451217
gene	MSTRG.4247	THAPSDRAFT_40402,gene3800	15.6552	15.4499	20.4027	6.02603	4.74892	4.36963	0.253201	9.68421e-05	0.0243977
gene	MSTRG.4293	THAPSDRAFT_22374,gene3837	4.88302	4.71419	5.69698	1.62606	1.71098	1.33688	0.363666	0.000302565	0.0304922
gene	MSTRG.4306	NA	26.1	26.5218	30.4297	19.2544	18.3982	16.8	0.579598	0.000113746	0.0243977
gene	MSTRG.4309	THAPSDRAFT_268740,gene3852	37.2701	38.2311	50.3094	6.62888	5.51275	4.95392	0.118477	1.48016e-05	0.0155998
gene	MSTRG.4335	NA	0.051707	0.241229	0.097193	3.724	3.88144	4.96247	5.24152	0.000862087	0.0387581
gene	MSTRG.4375	NA	0.0513726	0.138089	0.0680108	5.55938	5.13484	4.5876	5.34028	0.000308524	0.0305245
gene	MSTRG.4396	THAPSDRAFT_262283,gene3927	27.308	30.3196	21.4234	10.5713	11.9025	14.3248	0.658827	0.00153829	0.0480256
gene	MSTRG.4418	NA	0.172703	0.233657	0	3.844	3.12771	3.6529	4.44796	0.00110875	0.04415
gene	MSTRG.4457	NA	0	0	0	4.0999	5.08067	4.21895	5.48686	0.000432301	0.0322859
gene	MSTRG.4524	NA	0.357333	0.91731	0.39126	14.6591	23.7344	22.1009	17.7673	0.00144881	0.047671
gene	MSTRG.4532	THAPSDRAFT_12982,gene4045	21.8932	16.4329	26.6098	6.0953	5.6511	4.14814	0.196263	0.00110253	0.04415
gene	MSTRG.4540	THAPSDRAFT_4879,gene4050	10.1037	7.89033	13.1168	0	0	0	0.0708454	0.00051635	0.0324371
gene	MSTRG.4589	THAPSDRAFT_4922,gene4095	8.02314	9.38765	12.8033	1.0772	1.33	0.743448	0.139536	0.00115489	0.0443907
gene	MSTRG.4620	NA	0.206221	0.138579	0.064092	80.0281	112.458	90.608	92.3436	0.000120142	0.0243977
gene	MSTRG.4656	THAPSDRAFT_4976,gene4146	34.8997	31.9205	32.6877	9.97389	10.8045	9.77257	0.326693	0.000501847	0.0324371
gene	MSTRG.4681	NA	53.1022	47.8532	55.5139	11.8228	11.0977	10.9159	0.210095	6.95777e-05	0.0224165
gene	MSTRG.4698	THAPSDRAFT_5017,gene4185	14.2014	15.0471	15.4568	0	0	0	0.0610859	4.63778e-06	0.0124364
gene	MSTRG.4722	THAPSDRAFT_22549,gene4206	27.3312	29.2336	38.2779	24.4918	21.1137	18.8061	0.519522	0.00127003	0.0457185
gene	MSTRG.474	THAPSDRAFT_20737,gene388	8.67826	7.47425	7.25204	1.97517	1.75727	1.99047	0.349309	0.00143986	0.047671
gene	MSTRG.4879	NA	13.2334	11.758	15.4221	56.8382	56.597	47.7431	3.08931	0.000382749	0.0322859
gene	MSTRG.4899	THAPSDRAFT_5197,gene4364	0	0	0	3.80233	4.92718	3.93529	5.24029	0.000800308	0.0381135
gene	MSTRG.5062	NA	53.962	58.7704	50.8106	17.9972	17.6159	17.4853	0.357217	0.000496019	0.0324371
gene	MSTRG.5083	THAPSDRAFT_5357,gene4525	41.5698	31.6721	38.6675	3.07761	3.99635	2.77716	0.101983	0.00134858	0.0468292
gene	MSTRG.5089	NA	0.043077	0.192984	0.038877	2.07327	2.66533	2.79696	3.69565	0.000878531	0.0387581
gene	MSTRG.5099	THAPSDRAFT_22708,gene4539	20.4402	18.5178	26.079	3.49558	2.61394	2.53516	0.129624	9.10044e-05	0.0243977
gene	MSTRG.5109	NA	39.4287	37.128	37.423	4.69926	5.13517	5.62805	0.169649	0.000106295	0.0243977
gene	MSTRG.5110	THAPSDRAFT_22713,gene4548	0	0	0	4.89232	5.0632	4.15218	5.36596	0.000227908	0.0282663
gene	MSTRG.5167	NA	6.97021	6.26777	6.8802	2.7189	2.57024	2.50103	0.443014	0.000415016	0.0322859
gene	MSTRG.5168	THAPSDRAFT_262527,gene4602,THAPSDRAFT_262528,gene4603	35.6214	32.3767	43.4855	10.9068	7.31643	5.78332	0.156037	0.00122073	0.0451217
gene	MSTRG.5169	NA	0.312804	0.368203	0.948883	33.7662	42.1475	47.0291	24.8634	0.00132951	0.0464037
gene	MSTRG.5184	NA	1.76438	1.4084	0.881341	26.0284	22.8396	32.3048	15.8707	0.000453882	0.0324371
gene	MSTRG.5195	NA	0	0.04047	0.019977	9.39414	9.04326	7.08636	8.34045	0.000387223	0.0322859
gene	MSTRG.5219	THAPSDRAFT_22771,gene4647	19.9807	20.253	17.0742	38.9292	44.0256	52.7301	2.86403	0.00054987	0.0324371
gene	MSTRG.5232	THAPSDRAFT_5499,gene4659,THAPSDRAFT_14147,gene4661	8.01938	8.36472	9.08458	24.7186	24.5997	22.3332	2.37779	0.0001627	0.0258305
gene	MSTRG.5255	ENO2,gene4684	131.551	112.928	114.165	18.0698	18.7754	19.6002	0.175626	0.000243039	0.0285436
gene	MSTRG.5287	THAPSDRAFT_262572,gene4714	39.8797	39.9861	35.6177	7.9941	10.6471	10.6465	0.323358	0.00168199	0.0494478
gene	MSTRG.5293	THAPSDRAFT_5557,gene4718	27.541	25.0333	30.5551	10.5763	11.1006	9.62936	0.348561	0.000540256	0.0324371
gene	MSTRG.5376	THAPSDRAFT_262599,gene4786	0.924788	0.989002	0	24.5807	42.1159	31.0074	34.9553	0.00127713	0.0457185
gene	MSTRG.5426	THAPSDRAFT_22859,gene4830	8.68613	9.48334	11.3287	5.01027	4.8632	4.18363	0.437416	0.000872358	0.0387581
gene	MSTRG.5444	NA	0.108388	0.426788	0.0692129	4.98434	5.53204	5.46961	6.16204	0.000773671	0.038002
gene	MSTRG.5482	NA	0	0	0.062746	3.21652	3.22211	3.09228	3.8886	2.3591e-06	0.0124364
gene	MSTRG.5558	THAPSDRAFT_5788,gene4948	22.6529	22.4949	25.5699	7.82299	5.59922	5.67148	0.245734	0.00127189	0.0457185
gene	MSTRG.5561	THAPSDRAFT_34044,gene4951	244.561	238.825	196.252	47.7369	49.0695	63.0479	0.30419	0.000585401	0.0332831
gene	MSTRG.5568	THAPSDRAFT_5797,gene4957,THAPSDRAFT_22922,gene4958	16.9878	18.0504	18.7332	7.15847	6.44422	7.43865	0.414601	0.00171069	0.0495271
gene	MSTRG.5576	RL10,gene4964,THAPSDRAFT_5805,gene4965	91.452	111.53	55.7436	107.494	144.991	172.87	2.979	0.000931602	0.0399508
gene	MSTRG.5628	THAPSDRAFT_5851,gene5011	116.56	120.941	95.5939	14.5281	17.4016	20.7991	0.218479	0.000138309	0.025109
gene	MSTRG.5630	THAPSDRAFT_5852,gene5012,THAPSDRAFT_35194,gene5013	16.4957	14.7752	18.226	7.15678	7.24369	6.40843	0.395248	0.000516715	0.0324371
gene	MSTRG.5650	NA	0	0	0	8.68934	14.5804	13.0049	14.9164	0.00138119	0.0471933
gene	MSTRG.5685	RPA1,gene5062	16.8669	16.1662	16.2773	4.69022	4.65666	4.02348	0.297991	0.000379684	0.0322859
gene	MSTRG.570	THAPSDRAFT_39110,gene481	12.9962	12.8531	11.8687	3.67481	4.04403	4.37695	0.412583	9.9426e-05	0.0243977
gene	MSTRG.5738	NA	0.51373	0	0	30.0474	31.9663	30.463	30.9294	0.000714969	0.0367857
gene	MSTRG.5750	AHC3,gene5119	855.805	1106.7	1883.86	88.5498	89.352	84.8522	0.0480533	0.00163829	0.0487319
gene	MSTRG.5779	THAPSDRAFT_22999,gene5147,THAPSDRAFT_23000,gene5148	6.43141	6.27045	5.84671	11.3116	12.2976	14.1343	2.1486	0.00122941	0.0452762
gene	MSTRG.5786	NA	0.105123	0.283432	0.184339	5.49019	7.92348	6.49471	6.8233	0.00164056	0.0487319
gene	MSTRG.5811	THAPSDRAFT_269028,gene5172	13.6967	14.9866	12.7276	3.86299	3.73585	4.45515	0.383866	0.000549588	0.0324371
gene	MSTRG.5847	TPI1,gene5206	94.9313	85.1335	64.0577	8.03715	10.0995	12.6479	0.199228	0.000424591	0.0322859
gene	MSTRG.5861	NA	0	0.065728	0.211383	6.51952	5.47018	6.04739	5.69007	0.000300584	0.0304922
gene	MSTRG.5968	NA	0.193633	0	0	9.99622	16.0924	12.5431	14.6129	0.00142975	0.047671
gene	MSTRG.5990	THAPSDRAFT_269080,gene5345	45.3324	44.2379	35.421	13.6712	16.326	17.2309	0.496107	0.000689749	0.0362623
gene	MSTRG.6001	IKI3,gene5356	24.9619	24.8931	29.424	11.1699	8.35702	7.14718	0.272549	0.00149117	0.0480256
gene	MSTRG.6025	THAPSDRAFT_34596,gene5378	32.7608	32.8608	33.584	11.8072	12.2952	9.94322	0.33262	0.00113111	0.04415
gene	MSTRG.6062	THAPSDRAFT_34661,gene5415	51.145	48.7325	54.0692	11.1715	12.0139	11.373	0.228625	0.000108169	0.0243977
gene	MSTRG.6066	THAPSDRAFT_262891,gene5418	51.2577	51.4191	61.728	20.7786	18.4784	13.5022	0.247398	0.00117518	0.0446106
gene	MSTRG.6105	THAPSDRAFT_23162,gene5450	12.8337	11.8994	13.5018	8.81056	8.5244	8.23437	0.639243	0.000765432	0.038002
gene	MSTRG.6122	THAPSDRAFT_26293,gene5464	11.7919	13.2601	10.5585	94.6123	77.5653	94.3643	7.76392	0.000671262	0.0355882
gene	MSTRG.6132	THAPSDRAFT_262923,gene5472	32.7021	28.7124	33.2185	15.4381	14.6171	12.9923	0.416015	0.00111438	0.04415
gene	MSTRG.6135	NA	0	0.025134	0.031126	2.44356	2.32737	2.19421	3.12604	3.56856e-05	0.0167958
gene	MSTRG.6140	ACD3,gene5477	27.8783	35.0258	39.3402	243.71	269.247	239.71	6.31759	0.00135826	0.0470152
gene	MSTRG.6151	THAPSDRAFT_41106,gene5486	173.577	159.308	147.602	63.2008	69.2023	72.6168	0.488638	0.00104855	0.0435347
gene	MSTRG.6226	THAPSDRAFT_34864,gene5550,THAPSDRAFT_23215,gene5551	61.7248	59.0986	66.8276	13.2519	16.2917	13.8098	0.230276	0.00111222	0.04415
gene	MSTRG.6240	NA	2.56154	2.71097	1.2603	3.48084	4.01879	5.30193	2.62474	0.000216411	0.0282663
gene	MSTRG.626	CAP1,gene531	44.6225	46.2864	39.5401	12.4027	14.0843	13.5903	0.365052	0.000283653	0.0300074
gene	MSTRG.6268	THAPSDRAFT_6422,gene5588	11.8563	12.6601	13.6463	24.5516	25.1754	23.6765	1.72456	0.00155803	0.0480256
gene	MSTRG.6276	THAPSDRAFT_18613,gene5593	33.7826	39.9116	27.0298	63.1285	70.0202	80.2208	2.82578	0.000571922	0.0332831
gene	MSTRG.6278	THAPSDRAFT_269158,gene5595,THAPSDRAFT_269159,gene5596	45.038	36.7543	43.9768	8.90545	9.42265	8.21469	0.209869	0.000758717	0.0378305
gene	MSTRG.6281	gltD,gene5598	120.328	109.239	103.143	212.816	220.023	257.568	2.37567	0.00164538	0.04876
gene	MSTRG.6283	THAPSDRAFT_23240,gene5599	0	0	0	155.213	147.529	190.428	179.591	2.916e-05	0.0167119
gene	MSTRG.6313	THAPSDRAFT_23253,gene5629	17.3146	15.4716	16.793	4.34432	4.36833	3.64116	0.268573	0.000539104	0.0324371
gene	MSTRG.634	NA	1.6904	2.5323	2.63194	55.1868	56.969	53.6816	15.6533	0.000417188	0.0322859
gene	MSTRG.6403	THAPSDRAFT_6537,gene5708,THAPSDRAFT_23296,gene5709	37.4443	34.377	35.1644	17.0469	16.2561	17.0052	0.488331	0.000810183	0.0381868
gene	MSTRG.6407	THAPSDRAFT_6542,gene5712	60.4628	78.938	87.2186	0	0	0	0.0116182	0.000118664	0.0243977
gene	MSTRG.6483	Tpt1,gene6507	51.1944	43.6814	63.6476	10.6587	9.87857	9.89445	0.167844	0.000464841	0.0324371
gene	MSTRG.6602	THAPSDRAFT_7451,gene6609	10.8287	11.9415	11.5795	640.721	572.859	536.867	43.2904	2.60535e-05	0.0167119
gene	MSTRG.6604	THAPSDRAFT_23700,gene6612	37.3893	37.2095	48.5819	9.8202	9.3862	9.54685	0.2133	0.000392888	0.0322859
gene	MSTRG.6628	NA	1.6833	2.27433	0.621874	12.5997	22.157	22.6832	14.9874	0.000589658	0.0333495
gene	MSTRG.6643	THAPSDRAFT_35798,gene6647	9.22043	9.35708	9.2562	5.27817	5.04877	5.42988	0.616547	0.000580708	0.0332831
gene	MSTRG.6648	NA	29.5651	24.9483	30.8478	4.13279	3.9734	5.00667	0.179025	0.00152369	0.0480256
gene	MSTRG.6677	THAPSDRAFT_15610,gene6674	7.85587	7.30851	9.03762	1.81968	1.92639	1.30436	0.244129	0.000496724	0.0324371
gene	MSTRG.6678	NA	23.2927	25.4266	23.2469	11.271	10.8149	10.6121	0.481038	0.00110244	0.04415
gene	MSTRG.6729	THAPSDRAFT_23751,gene6719	8.28406	8.38129	8.58575	5.0428	5.00518	5.21441	0.643828	0.000411963	0.0322859
gene	MSTRG.6756	THAPSDRAFT_16390,gene6742	45.9872	41.8901	37.0676	423.213	396.002	465.784	11.6026	0.000107752	0.0243977
gene	MSTRG.6777	NA	7.99587	6.72452	7.02892	64.0378	73.3798	55.4322	7.5021	0.00110741	0.04415
gene	MSTRG.6802	NA	1.10407	1.94587	1.54048	238.725	198.232	263.147	97.8979	0.000264652	0.0291698
gene	MSTRG.6823	THAPSDRAFT_7641,gene6803	0	0	0	15.5041	13.1255	11.5013	12.7075	0.000202822	0.027559
gene	MSTRG.6834	NA	0	0.084541	0	8.38305	9.98663	9.69457	10.9354	7.63482e-05	0.0228408
gene	MSTRG.6849	THAPSDRAFT_23804,gene6826	11.5179	14.2192	12.1085	0	0	0	0.0770353	0.000133769	0.0247177
gene	MSTRG.6862	THAPSDRAFT_269371,gene6835	48.5055	49.3527	49.0823	6.19535	6.93237	7.43898	0.16755	0.00012013	0.0243977
gene	MSTRG.6921	NA	0.120478	0.188907	0.081548	3.01248	2.82825	2.6255	3.38631	0.000457709	0.0324371
gene	MSTRG.6947	THAPSDRAFT_35768,gene6906,THAPSDRAFT_41632,gene6907,TUB4,gene6908	118.048	106.594	127.376	336.516	354.556	359.865	2.80936	0.00138594	0.0471933
gene	MSTRG.6955	THAPSDRAFT_7752,gene6914	29.8548	25.8828	31.238	193.868	209.018	168.925	5.55198	0.00051173	0.0324371
gene	MSTRG.6980	THAPSDRAFT_23867,gene6936	24.0732	32.8633	23.8376	774.283	845.324	714.2	30.5334	0.000395914	0.0322859
gene	MSTRG.7071	NA	0	0.065503	0	5.29427	4.92292	6.01394	6.72476	0.00016568	0.0258305
gene	MSTRG.7118	NA	0.708674	0.532438	0.17278	15.1153	23.1931	19.2999	18.2858	0.000670032	0.0355882
gene	MSTRG.7121	NA	0	0.0270111	0.0562173	20.2815	19.874	31.8046	27.9658	0.000788077	0.038002
gene	MSTRG.7142	THAPSDRAFT_23933,gene7074	16.4633	17.6652	18.4995	5.34699	5.63334	5.37622	0.333534	0.000260356	0.0291698
gene	MSTRG.7165	NA	5.93124	6.6075	4.34408	48.9209	75.6625	92.22	17.1324	0.000423005	0.0322859
gene	MSTRG.7178	THAPSDRAFT_23947,gene7107	13.2944	12.9797	13.5361	1.35257	1.3196	0.908183	0.137262	0.000219908	0.0282663
gene	MSTRG.7187	THAPSDRAFT_7953,gene7113	56.3249	49.1122	37.259	0	0.111497	0	0.0264617	0.000201112	0.027559
gene	MSTRG.7197	NA	0.426124	0.074783	0.564169	46.7619	64.5827	50.6058	35.5184	0.000707787	0.0367857
gene	MSTRG.7208	THAPSDRAFT_23957,gene7131	139.619	140.715	222.316	43.8642	39.4908	37.2125	0.175189	0.000521496	0.0324371
gene	MSTRG.7245	NA	0	0	0	0.803862	0.872231	0.837128	1.85083	6.03417e-05	0.0210609
gene	MSTRG.7269	AK2,gene7184	193.327	310.154	328.363	11.7274	13.4308	9.3625	0.0357447	0.00148105	0.0480256
gene	MSTRG.7328	THAPSDRAFT_36291,gene7235	2.83529	3.77506	3.25164	116.832	120.092	113.737	27.7478	9.67339e-05	0.0243977
gene	MSTRG.7352	NA	0.312284	0.124357	0.076317	21.2407	19.3691	34.902	28.5802	0.00105377	0.0435347
gene	MSTRG.7432	THAPSDRAFT_20404,gene7326	29.3207	30.1721	32.7063	13.0372	12.123	9.46353	0.327393	0.00159408	0.0484938
gene	MSTRG.745	THAPSDRAFT_31622,gene635	32.1	35.127	40.3868	5.37253	6.12122	6.78124	0.188039	0.00172857	0.0497013
gene	MSTRG.7468	THAPSDRAFT_16303,gene7357	42.6698	42.7015	39.1278	27.2644	27.6018	28.8184	0.734158	0.000159021	0.0258305
gene	MSTRG.7533	THAPSDRAFT_8259,gene7415,THAPSDRAFT_36345,gene7416	1.66787	2.70988	0	6.42878	10.1745	16.6136	15.9564	0.000178835	0.0266761
gene	MSTRG.7608	NA	5.90224	4.98371	4.80799	12.9333	13.5291	13.634	2.4925	0.00156087	0.0480256
gene	MSTRG.7614	THAPSDRAFT_24140,gene7495	0	0	0	6.12593	7.48208	7.1421	8.33614	0.000143611	0.0251922
gene	MSTRG.7657	THAPSDRAFT_24155,gene7531	7.49457	7.12667	7.44215	5.19266	5.19317	5.30377	0.742075	0.00156327	0.0480256
gene	MSTRG.7665	THAPSDRAFT_24159,gene7538	0	0	0	6.99824	6.54779	6.7725	7.6833	6.289e-06	0.0131702
gene	MSTRG.7669	THAPSDRAFT_8384,gene7541	10.4174	10.5622	11.0882	4.94512	4.45476	4.97661	0.481875	0.00109661	0.04415
gene	MSTRG.7725	THAPSDRAFT_24182,gene7584	20.4251	20.1731	26.8625	5.97559	6.60441	5.36533	0.242197	0.000710339	0.0367857
gene	MSTRG.7728	NA	1.79998	2.3296	1.34777	14.7571	11.9582	16.0955	6.71781	0.00153283	0.0480256
gene	MSTRG.7730	NA	0	0.130919	0.164836	3.47482	3.72626	3.2555	3.80235	0.000545258	0.0324371
gene	MSTRG.7754	THAPSDRAFT_263682,gene7608,THAPSDRAFT_269513,gene7609	8.36577	6.84506	9.19728	174.746	187.893	201.377	19.5609	0.000284192	0.0300074
gene	MSTRG.7783	THAPSDRAFT_24206,gene7633	22.7072	17.9626	20.7163	5.18385	5.12797	4.74233	0.264976	0.00142237	0.0476589
gene	MSTRG.7790	THAPSDRAFT_24211,gene7640,THAPSDRAFT_24212,gene7641	6.39938	6.77544	6.89096	39.8935	39.3923	45.6368	5.7334	0.000261462	0.0291698
gene	MSTRG.7823	THAPSDRAFT_8515,gene7673	0	0	1.78323	1.53711	0.722979	0	0.411893	0.00127588	0.0457185
gene	MSTRG.7833	THAPSDRAFT_8522,gene7682	168.836	193.217	159.135	51.4227	58.087	55.3169	0.360265	0.00116128	0.0444864
gene	MSTRG.7836	THAPSDRAFT_8524,gene7684	96.6241	86.0761	79.4517	18.7551	19.7895	20.5563	0.263538	0.000303715	0.0304922
gene	MSTRG.7876	NA	0.402916	0.701121	0	8.38246	8.81231	10.0145	10.7022	0.000304419	0.0304922
gene	MSTRG.7895	NA	0.671183	0.384882	0.183333	16.1745	15.3429	20.0094	16.3222	0.000292348	0.0304922
gene	MSTRG.7924	PNP1,gene7768	16.5846	16.3293	16.8986	59.963	67.8459	82.6173	4.50644	0.00176689	0.0498615
gene	MSTRG.7968	THAPSDRAFT_263859,gene8108	56.2157	50.7728	67.5888	15.6002	15.4379	12.644	0.208287	0.000132013	0.0247177
gene	MSTRG.7981	THAPSDRAFT_16210,gene8119	14.2401	16.3691	14.8514	216.871	165.952	218.097	12.779	0.000695577	0.0364164
gene	MSTRG.8055	THAPSDRAFT_24454,gene8184,THAPSDRAFT_9031,gene8185	36.4365	36.0485	27.2202	165.953	245.56	335.554	11.305	0.00107132	0.0436486
gene	MSTRG.8105	NA	0.023402	0.251616	0.02112	8.53877	12.6491	10.091	11.8333	0.00111843	0.04415
gene	MSTRG.8116	THAPSDRAFT_20223,gene8237	32.4481	33.3138	25.0878	11.3561	13.0157	14.0388	0.567865	0.000215333	0.0282663
gene	MSTRG.8140	THAPSDRAFT_24499,gene8257	16.1414	18.2401	13.5827	21.8066	23.1745	28.3569	1.92917	0.00175429	0.0498615
gene	MSTRG.815	THAPSDRAFT_1555,gene696	0	0	0	3.25783	2.63894	3.51159	4.23527	0.00105675	0.0435347
gene	MSTRG.8153	THAPSDRAFT_24503,gene8269	51.9188	44.134	43.7182	0	0	0	0.0220739	3.10104e-05	0.0167119
gene	MSTRG.8156	NA	1.28877	2.13005	0.821542	10.3747	14.5212	16.8216	9.74769	0.000652639	0.0353466
gene	MSTRG.8228	THAPSDRAFT_9189,gene8338	3.98091	4.92642	5.34388	0	0	0	0.160239	0.000498756	0.0324371
gene	MSTRG.8244	NA	17.4336	16.7974	12.7939	36.4369	43.1795	51.8496	3.67533	0.000183055	0.0267446
gene	MSTRG.83	NA	0	0	0	9.61673	10.8375	11.6445	12.5582	5.35757e-05	0.0195205
gene	MSTRG.8306	THAPSDRAFT_9257,gene8406	34.117	33.9108	45.4947	22.0174	18.8064	18.8028	0.42531	0.00100435	0.042348
gene	MSTRG.8318	THAPSDRAFT_29771,gene8421	39.1782	38.4164	50.6457	13.1885	13.8401	11.2859	0.25183	0.000365892	0.0322859
gene	MSTRG.8323	THAPSDRAFT_9277,gene8426	1.37761	1.27257	1.79462	0.830187	0.748238	0.613959	0.588915	0.000148657	0.0252415
gene	MSTRG.8360	THAPSDRAFT_24587,gene8464	15.7614	14.9801	23.21	0	0	0	0.0418107	0.000206172	0.027559
gene	MSTRG.8361	THAPSDRAFT_24588,gene8465,THAPSDRAFT_37120,gene8466	5.20988	6.26569	3.31272	14.6748	16.6358	18.6769	4.45449	0.000480547	0.0324371
gene	MSTRG.8374	THAPSDRAFT_269653,gene8476	144.269	125.844	88.084	1416.64	1204.25	1511.66	15.5058	0.000750537	0.0376728
gene	MSTRG.8382	NA	18.4127	19.2444	21.092	7.07455	8.01389	7.50638	0.396424	0.00153005	0.0480256
gene	MSTRG.8407	THAPSDRAFT_37071,gene8506	56.0873	49.0869	48.3093	8.88819	10.7775	11.1073	0.244674	0.000880129	0.0387581
gene	MSTRG.8411	THAPSDRAFT_17396,gene8510	35.1408	39.1631	28.2632	11.1554	11.6499	13.6775	0.484009	0.000786513	0.038002
gene	MSTRG.8424	NA	2.59432	3.46265	1.40191	7.25817	7.76256	10.5489	4.49685	0.000886463	0.0387581
gene	MSTRG.8446	NA	0.828977	0.542388	0.267366	12.3898	9.44939	11.7418	9.2105	0.00170567	0.049496
gene	MSTRG.8450	NA	0	0.021939	0.078735	8.66106	10.9269	11.8473	11.9466	0.000456528	0.0324371
gene	MSTRG.8484	THAPSDRAFT_263994,gene8573	30.57	31.2142	25.6045	12.4177	14.4354	15.5517	0.615325	0.000591878	0.0333495
gene	MSTRG.8506	THAPSDRAFT_9442,gene8594	67.5727	60.119	59.9671	19.7249	20.9765	23.121	0.385297	0.00118073	0.0446865
gene	MSTRG.8587	NA	0	0.103797	0	3.16357	4.50308	5.41086	6.34919	0.0016269	0.0487107
gene	MSTRG.8681	NA	15.3601	13.943	18.0539	6.47998	6.9523	5.93198	0.378427	0.00117466	0.0446106
gene	MSTRG.8752	THAPSDRAFT_9653,gene8805	8.59214	8.74776	9.39618	2.99562	2.94774	3.02297	0.386324	9.2138e-05	0.0243977
gene	MSTRG.8782	THAPSDRAFT_24760,gene8832	9.47689	19.0437	10.7713	895.549	709.28	925.021	74.8259	0.00128531	0.0457505
gene	MSTRG.8793	THAPSDRAFT_9688,gene8839	6.26548	6.50165	6.81113	21.8831	19.3599	18.0329	2.46272	0.000713966	0.0367857
gene	MSTRG.8813	NIFU_2,gene8859	30.2188	24.6306	18.5317	86.9172	94.1812	144.19	6.59786	0.00176131	0.0498615
gene	MSTRG.8839	THAPSDRAFT_42326,gene8888	17.1111	15.9749	22.0393	6.27013	6.52201	5.26421	0.286528	0.000469158	0.0324371
gene	MSTRG.884	THAPSDRAFT_261047,gene757	21.9169	24.6331	23.6081	9.34995	9.44925	9.74169	0.437199	0.000888339	0.0387581
gene	MSTRG.8840	NA	8.4709	8.50388	6.49667	9.48475	10.5896	11.3094	1.61748	0.000466225	0.0324371
gene	MSTRG.8847	THAPSDRAFT_264129,gene8894	65.2588	67.7105	79.1241	35.2354	34.7753	28.1233	0.384507	0.000800793	0.0381135
gene	MSTRG.8920	THAPSDRAFT_24835,gene8966	41.6293	38.9856	41.9017	11.2103	12.2333	10.7321	0.282476	0.00032402	0.0313178
gene	MSTRG.8928	THAPSDRAFT_37534,gene8974	134.643	128.324	156.28	67.6472	60.1379	57.658	0.374537	5.43747e-05	0.0195205
gene	MSTRG.8970	THAPSDRAFT_9855,gene9008	28.6872	30.6974	24.0371	13.7001	14.4799	15.2608	0.642152	0.00163693	0.0487319
gene	MSTRG.8971	THAPSDRAFT_24862,gene9009	33.2073	36.5034	43.1158	8.6674	8.23988	5.97968	0.170712	0.000512211	0.0324371
gene	MSTRG.8989	NA	45.2414	38.2531	94.2464	2.33554	2.84892	1.48027	0.029835	0.000721508	0.0368526
gene	MSTRG.9010	NA	0.0739873	0.494063	0.078326	51.1752	48.9376	37.8927	38.6474	0.000752556	0.0376728
gene	MSTRG.9033	THAPSDRAFT_24893,gene9065	4.30134	4.90481	4.77466	0.738796	0.964232	0.975413	0.347633	0.00136318	0.0470559
gene	MSTRG.9035	NA	0	0.332894	0.0813706	6.74505	9.26762	10.4074	10.6815	0.00128467	0.0457505
gene	MSTRG.9076	THAPSDRAFT_269798,gene9098,THAPSDRAFT_37302,gene9099	6.20983	5.16347	7.86928	1.92044	1.81777	1.10012	0.253435	0.000805019	0.0381701
gene	MSTRG.9088	NA	9.12104	11.3427	11.7148	1.31911	1.41507	1.07642	0.172667	0.000768447	0.038002
gene	MSTRG.91	THAPSDRAFT_267929,gene75	5.64043	6.46667	6.09653	30.7219	37.6692	43.3034	6.18771	0.00122096	0.0451217
gene	MSTRG.9103	THAPSDRAFT_24926,gene9120	0	0	0	4.29052	3.54781	4.84164	5.4408	0.000902882	0.0392157
gene	MSTRG.9113	NA	5.29493	5.76496	5.99376	1.12999	1.06616	0.69745	0.255379	0.000729965	0.0370772
gene	MSTRG.9152	NA	0.816315	0.526614	0.790583	8.78768	8.2607	8.81325	5.34121	0.000434247	0.0322859
gene	MSTRG.9177	THAPSDRAFT_10035,gene9183	0	0	0	2.45868	2.81006	2.23008	3.38431	0.000685731	0.0362025
gene	MSTRG.9200	NA	0	0	0	3.4	3.27854	3.1408	4.16354	1.18967e-05	0.0151256
gene	MSTRG.9206	NA	0.091509	0	0	1.38024	1.39241	1.33437	2.33261	0.000541429	0.0324371
gene	MSTRG.924	THAPSDRAFT_20930,gene789	32.9007	32.1646	28.3765	15.7134	16.5394	16.8115	0.602586	0.000521603	0.0324371
gene	MSTRG.9240	THAPSDRAFT_10085,gene9233	3.49797	3.71618	4.04791	1.32726	1.401	1.30185	0.464654	0.000470671	0.0324371
gene	MSTRG.9247	THAPSDRAFT_24977,gene9242	2.25941	2.60857	1.30994	6.15535	7.24971	7.92486	3.80149	0.000279519	0.0300074
gene	MSTRG.933	THAPSDRAFT_17110,gene797,THAPSDRAFT_261058,gene799,THAPSDRAFT_261059,gene800	16.5353	15.5774	19.7065	8.24824	8.14727	7.18406	0.407046	0.000175725	0.0266023
gene	MSTRG.9398	NA	0.0444773	0.17458	0.19007	7.97978	10.471	10.0983	9.67874	0.000661136	0.0355882
gene	MSTRG.9406	THAPSDRAFT_25041,gene9373	16.0287	16.8011	21.3245	5.58636	6.08367	4.30434	0.258991	0.00121739	0.0451217
gene	MSTRG.9421	THAPSDRAFT_10239,gene9388	0.086884	0.178206	0.021464	5.51765	8.5341	7.68129	8.96484	0.000982637	0.0417123
gene	MSTRG.9449	NA	15.4086	20.0658	10.8699	48.6874	56.5919	80.5196	6.38877	0.000538398	0.0324371
gene	MSTRG.9487	NA	0	0	0	2.42716	2.48595	2.06926	3.16704	0.000343346	0.0322859
gene	MSTRG.9493	THAPSDRAFT_264347,gene9458	31.3823	33.5406	29.0584	77.2835	81.8425	90.6416	2.98995	8.53894e-05	0.0243271
gene	MSTRG.9506	THAPSDRAFT_10541,gene9690	19.0853	20.8067	18.0462	240.935	204.185	260.483	12.814	0.000263928	0.0291698
gene	MSTRG.952	NA	40.093	36.3093	34.4379	144.046	176.44	226.228	6.08814	0.00155577	0.0480256
gene	MSTRG.9551	THAPSDRAFT_10577,gene9725	0	0	0	2.37426	2.17948	2.99868	3.77043	0.00123922	0.0452762
gene	MSTRG.9603	NA	0.109961	0.23125	0.095411	1.84349	1.82124	2.0974	2.77468	0.000395056	0.0322859
gene	MSTRG.9621	NA	0.077436	0.04614	0.052501	4.88845	5.92091	5.16244	6.08273	0.000243069	0.0285436
gene	MSTRG.9664	NA	5.59605	5.4892	5.422	35.4647	33.0225	46.5268	6.7907	0.00120114	0.0450518
gene	MSTRG.9682	NA	0.419199	0.204871	0.33482	48.2279	48.6671	49.3334	37.2772	2.97907e-05	0.0167119
gene	MSTRG.9696	THAPSDRAFT_42687,gene9852	17.831	20.2713	12.2873	35.4583	37.8693	42.2448	3.16338	0.00106254	0.0435585
gene	MSTRG.9698	THAPSDRAFT_795,gene9854	8.71604	10.1612	7.66456	971.916	846.691	929.577	104.048	4.5451e-05	0.0190201
gene	MSTRG.974	THAPSDRAFT_20950,gene830	29.5109	28.4972	24.5249	0	0	0	0.0388562	1.70137e-05	0.0155998
gene	MSTRG.9741	THAPSDRAFT_10749,gene9895	8.46831	8.49653	9.21692	3.0047	2.74243	2.3973	0.339383	0.000126212	0.0243977
gene	MSTRG.9785	NA	51.083	50.0661	55.9057	10.6119	10.1909	12.2596	0.223799	0.000867824	0.0387581
gene	MSTRG.9791	THAPSDRAFT_11442,gene10597	0.422987	0.660773	0.412478	24.7221	22.3472	21.3806	15.9765	0.000180459	0.0266761
gene	MSTRG.9802	THAPSDRAFT_19289,gene10607	7.55219	6.4468	2.96422	12.9813	14.8811	22.1613	5.21338	0.0013266	0.0464037
gene	MSTRG.9815	NA	8.24731	8.00191	5.37976	19.9596	18.4561	22.6112	3.46141	0.00177523	0.0499011
gene	MSTRG.9849	THAPSDRAFT_38513,gene10645	14.7537	14.8873	13.6202	24.4626	25.4626	25.5273	1.81438	5.19049e-05	0.0195205
gene	MSTRG.9861	THAPSDRAFT_11503,gene10656	0	0	0	9.71488	9.17511	8.38827	9.52863	3.19209e-05	0.0167119
gene	MSTRG.989	THAPSDRAFT_1701,gene843	16.464	16.4305	18.7717	9.74469	8.47877	8.95598	0.495109	0.00112144	0.04415
gene	MSTRG.9896	NA	20.1458	21.8807	14.3573	24.6626	29.033	30.4376	2.03225	0.00169489	0.0494765
gene	MSTRG.9910	NA	0.314423	0.298314	0.494433	4.39776	3.99782	4.70264	3.69273	0.000865492	0.0387581
gene	MSTRG.9971	THAPSDRAFT_38391,gene10754	8.17987	7.35678	11.6136	1.45708	1.43582	1.07954	0.172441	0.000222765	0.0282663
gene	MSTRG.9983	NA	3.92354	4.99222	3.65101	18.2182	19.0207	19.4605	4.41679	0.000643929	0.0350258

## Sheet: Table S1C
Supplementary Table S1C: Pairwise comparison, Exponential phase 100 uM Ammonium vs. Late stationary phase 100 uM Ammonium
feature	id	gene_name	EXP_100NH4_1	EXP_100NH4_2	EXP_100NH4_3	L-STA_100NH4_1	L-STA_100NH4_2	L-STA_100NH4_3	fc	pval	qval
gene	gene11733	THAPSDRAFT_bd696,gene11733	0.199309	0.170281	0.452421	0	0	0	0.779686	0.00619683	0.0442595
gene	MSTRG.10011	AOX1_2,gene10791	5.65017	6.07609	9.26768	46.807	43.0392	44.0195	5.6964	0.000454594	0.0141918
gene	MSTRG.10013	NA	1.68769	1.64714	1.68199	20.3522	16.2248	14.4309	6.65444	0.000415615	0.0135418
gene	MSTRG.10021	THAPSDRAFT_11636,gene10796	0.11409	0.048482	0	2.7885	2.02825	2.98904	3.41079	0.00121066	0.0194974
gene	MSTRG.10028	THAPSDRAFT_11641,gene10801	6.14223	6.06754	6.94609	1.34895	1.5482	1.84342	0.347204	0.000690442	0.0157712
gene	MSTRG.10035	NA	8.40796	14.0775	11.7835	0.168685	0.42881	0.948384	0.123206	0.00244199	0.0270465
gene	MSTRG.10038	THAPSDRAFT_11646,gene10806	6.13585	6.07412	6.1616	10.4629	11.046	10.4981	1.63614	0.00011211	0.0078961
gene	MSTRG.10052	THAPSDRAFT_264753,gene10822,THAPSDRAFT_38760,gene10823	6.70866	4.78401	7.85564	15.6286	21.7906	22.495	2.76699	0.00598714	0.0434854
gene	MSTRG.1006	NA	1.17246	0.866433	0.775078	82.2938	76.2576	69.4502	39.8294	3.19174e-05	0.0058554
gene	MSTRG.10061	THAPSDRAFT_11671,gene10834	7.12192	6.70086	5.60591	14.4832	13.5117	12.4236	1.95317	0.00300758	0.0297862
gene	MSTRG.10064	THAPSDRAFT_26467,gene10838,THAPSDRAFT_843,gene10839	10.6225	6.92151	10.5257	17.9786	19.5885	19.1241	1.91076	0.00443393	0.0373717
gene	MSTRG.10066	THAPSDRAFT_11676,gene10840	0	0	0	9.60069	10.7544	7.12592	10.0065	0.00035467	0.0124396
gene	MSTRG.10069	THAPSDRAFT_25685,gene10843,THAPSDRAFT_11680,gene10844	23.7335	22.2992	25.6923	39.4189	38.9553	35.0782	1.5457	0.000987769	0.0178732
gene	MSTRG.10077	NA	0.244135	0.249999	0.19211	9.77413	10.1929	9.77198	8.90243	1.22861e-06	0.00191187
gene	MSTRG.10079	THAPSDRAFT_11687,gene10852	24.7249	17.3448	30.9066	34.6355	31.2247	31.4034	1.31178	0.00762728	0.0495878
gene	MSTRG.10086	THAPSDRAFT_11691,gene10856	1.00114	0	3.38136	0	0	0	0.448114	0.00305506	0.0300015
gene	MSTRG.10101	THAPSDRAFT_11700,gene10866	16.5753	13.0153	14.5755	8.58625	7.50066	7.25583	0.555904	0.0056854	0.0422049
gene	MSTRG.10102	THAPSDRAFT_25692,gene10867	53.8989	56.3945	59.0493	31.7663	22.5874	27.0661	0.484711	0.00775575	0.0498787
gene	MSTRG.10106	NA	0.01144	0	0.094401	3.88945	2.06176	2.54538	3.61216	0.00402279	0.0351683
gene	MSTRG.10108	NA	0	0.09501	0	4.06089	3.73862	4.4097	4.94108	4.21485e-05	0.00625738
gene	MSTRG.10116	THAPSDRAFT_11713,gene10877	22.417	14.075	27.5165	37.614	36.008	39.2804	1.72917	0.00560552	0.0418717
gene	MSTRG.10121	THAPSDRAFT_11718,gene10881	0	0	0	1.00507	0.581036	0.914921	1.82568	0.0056425	0.0420059
gene	MSTRG.10129	THAPSDRAFT_264777,gene10893,THAPSDRAFT_38743,gene10894	9.82884	7.2498	13.8898	29.8372	25.2332	26.7825	2.48563	0.00066464	0.0153964
gene	MSTRG.10135	NA	0.807716	1.7546	2.026	14.8138	17.4558	10.4021	5.99098	0.00502034	0.0395308
gene	MSTRG.10136	THAPSDRAFT_11733,gene10899	13.6661	18.0171	18.2625	3.04882	4.518	5.06065	0.293889	0.00592344	0.0432498
gene	MSTRG.10145	THAPSDRAFT_270069,gene10907	14.1948	13.2297	13.1749	21.0269	19.9659	21.3717	1.50025	0.00131605	0.0204418
gene	MSTRG.10151	NA	1.0923	1.02213	1.7233	4.83513	3.89307	4.09692	2.29116	0.00158729	0.0220916
gene	MSTRG.10155	THAPSDRAFT_25707,gene10914	17.8151	15.4317	21.9821	10.9608	11.5586	11.0355	0.622291	0.000334513	0.0120369
gene	MSTRG.10164	Lhcf4,gene10921	16.8489	32.7175	17.4876	0	0	0	0.0462771	0.000168458	0.0092385
gene	MSTRG.10172	THAPSDRAFT_11760,gene10926	16.9493	14.058	10.159	0.594211	0.221526	0.421824	0.0987419	0.000665428	0.0153964
gene	MSTRG.10187	THAPSDRAFT_25719,gene10939	1.70611	3.11863	1.38615	13.1117	10.7308	10.0996	4.21892	0.00125533	0.0198824
gene	MSTRG.10189	NA	50.6342	53.0214	45.6429	80.7431	106.142	92.9545	1.86392	0.00652179	0.045586
gene	MSTRG.10197	NA	1.65586	1.40405	3.42007	7.05578	6.33595	7.50681	2.53138	0.00404257	0.0352176
gene	MSTRG.10199	NA	0.698514	0.672231	0.469964	0.146735	0	0	0.65397	0.00731099	0.0484309
gene	MSTRG.10204	NA	8.91431	8.86396	4.86466	0.836151	0.964843	0.863199	0.233434	0.00105576	0.0184595
gene	MSTRG.10213	NA	3.72643	3.3562	2.9545	11.2802	7.75279	9.51504	2.4158	0.00575106	0.0423889
gene	MSTRG.10218	THAPSDRAFT_11799,gene10965	2.00674	2.20844	3.53412	0.081721	0.100282	0.215157	0.315544	0.00197395	0.0242823
gene	MSTRG.10222	THAPSDRAFT_38768,gene10969,MYB7,gene10970	18.3315	17.4315	10.821	54.4595	49.6387	46.705	3.23986	0.00281829	0.0289479
gene	MSTRG.10228	NA	0.489447	0.126339	1.03129	14.2424	12.208	11.3092	8.69977	3.19839e-05	0.0058554
gene	MSTRG.10234	NA	16.7889	14.8958	14.2093	29.6171	29.7314	31.2162	1.92257	0.00126738	0.019997
gene	MSTRG.1024	THAPSDRAFT_261087,gene878	41.8002	38.4852	56.5679	595.046	339.676	563.829	10.3802	0.00179276	0.023067
gene	MSTRG.10244	THAPSDRAFT_25742,gene10990	6.65947	11.0332	9.07911	26.8248	24.5704	23.0125	2.66285	0.00741977	0.0488608
gene	MSTRG.10245	THAPSDRAFT_11822,gene10991	113.977	51.9266	96.317	19.5448	17.798	16.0135	0.215416	0.0034695	0.032305
gene	MSTRG.10246	THAPSDRAFT_11823,gene10992	0.742088	0.14412	1.63182	14.7501	18.9288	19.7334	10.2943	0.000416309	0.0135418
gene	MSTRG.10263	THAPSDRAFT_11836,gene11006	0	0	0	9.17769	10.2758	7.55701	9.91511	0.000142048	0.00869475
gene	MSTRG.10274	THAPSDRAFT_264834,gene11019,THAPSDRAFT_38723,gene11020	11.4598	8.98226	15.8302	28.3122	24.7084	25.2319	2.05449	0.000710852	0.015847
gene	MSTRG.1028	THAPSDRAFT_1740,gene882	12.8482	9.59593	14.6733	18.2925	16.5359	17.5824	1.36926	0.00761479	0.0495878
gene	MSTRG.10297	THAPSDRAFT_264846,gene11041	68.3767	63.8364	66.032	126.519	117.002	135.169	1.89281	0.00122686	0.0196061
gene	MSTRG.1030	THAPSDRAFT_20977,gene884	13.9439	17.1314	13.4492	25.3201	27.4151	26.5194	1.76033	0.000796691	0.0164969
gene	MSTRG.10305	NA	10.4287	10.655	14.0415	4.59173	4.16836	5.11555	0.439823	0.00283266	0.0290715
gene	MSTRG.10308	NA	1.37841	1.82828	1.77766	0.137721	0.233102	0.394411	0.472715	0.00385562	0.0342358
gene	MSTRG.10316	NA	299.894	253.147	232.282	462.643	454.368	485.757	1.80155	0.00604605	0.0437128
gene	MSTRG.10319	NA	12.5728	11.3312	19.9349	8.89128	8.56874	6.98396	0.581795	0.00721238	0.0481689
gene	MSTRG.1033	THAPSDRAFT_13444,gene887	28.5141	25.7779	26.0343	19.7222	18.3729	19.4302	0.726468	0.00503926	0.0395451
gene	MSTRG.10337	NA	0	0	0	1.03752	1.53101	0.99317	2.17114	0.00307813	0.0300409
gene	MSTRG.10338	NA	0	0	0	1.77058	1.94324	2.52085	3.06913	0.00085325	0.0169468
gene	MSTRG.10341	THAPSDRAFT_264858,gene11071	38.5168	39.1987	35.4656	23.7225	24.4111	26.4006	0.67144	0.00115664	0.018971
gene	MSTRG.10342	Lhcf1,gene11072	2173.32	3477.55	5176.87	229.509	200.773	131.105	0.0525577	0.00251001	0.0274791
gene	MSTRG.10363	THAPSDRAFT_264865,gene11088	119.898	115.285	141.856	41.847	28.4775	26.737	0.255827	0.00293424	0.0294142
gene	MSTRG.10364	THAPSDRAFT_11918,gene11089	19.9195	22.6905	18.5136	4.79602	4.38598	3.62996	0.248387	0.000530168	0.0145697
gene	MSTRG.10369	NA	0	0	0	0.489702	0.64102	0.747342	1.62453	0.00279816	0.0289256
gene	MSTRG.10377	THAPSDRAFT_25789,gene11101	50.3661	30.5693	72.2353	18.7995	16.3871	15.9307	0.349622	0.000237338	0.010833
gene	MSTRG.10382	THAPSDRAFT_11932,gene11105	22.5057	17.7092	24.1636	0	0	1.77543	0.062766	0.0065013	0.0454689
gene	MSTRG.10386	NA	0.140053	0	0.666865	1.00067	1.15282	0.896873	1.58085	0.00406585	0.0353215
gene	MSTRG.10391	THAPSDRAFT_11941,gene11113	5.12251	5.9177	5.31438	11.1086	12.0598	14.7814	2.12112	0.00355499	0.0328496
gene	MSTRG.10395	THAPSDRAFT_25796,gene11116	13.4039	12.584	17.4524	8.75142	8.07555	6.62081	0.561114	0.00493199	0.0393327
gene	MSTRG.10396	THAPSDRAFT_11945,gene11117	13.025	15.3379	13.6333	25.3616	24.1653	21.7592	1.65902	0.00480968	0.0388335
gene	MSTRG.10399	THAPSDRAFT_11949,gene11121	14.7881	15.1055	13.8416	20.4305	20.8358	20.5619	1.39393	0.000110481	0.0078961
gene	MSTRG.10404	THAPSDRAFT_11953,gene11125	3.57586	5.16917	5.13797	151.011	142.329	112.468	24.1994	0.000245936	0.0109158
gene	MSTRG.10408	NA	6.10467	6.90174	4.97565	8.69036	7.87377	9.01464	1.39098	0.00260842	0.0277812
gene	MSTRG.10410	THAPSDRAFT_11958,gene11130	11.0121	13.067	12.317	3.35622	2.04204	2.9256	0.285995	0.00252281	0.0274874
gene	MSTRG.10417	THAPSDRAFT_11963,gene11135	7.63328	6.99256	8.28503	0.861677	1.24626	0.95745	0.231797	0.000178159	0.00949821
gene	MSTRG.1043	THAPSDRAFT_1754,gene896	3.41714	2.59668	3.76093	1.00026	0.477643	0.717899	0.40033	0.00320661	0.0307781
gene	MSTRG.10434	THAPSDRAFT_38860,gene11152	0.564981	0.790713	0.341159	3.59315	3.22955	3.82745	2.97066	6.25753e-05	0.00709553
gene	MSTRG.10464	NA	2.98077	3.50072	4.82201	30.3641	30.6102	18.7785	5.62305	0.00281462	0.0289479
gene	MSTRG.10466	THAPSDRAFT_25824,gene11177	23.8265	26.4498	28.5282	14.3219	14.4209	14.9945	0.570778	0.00221166	0.025575
gene	MSTRG.10489	THAPSDRAFT_12024,gene11198,THAPSDRAFT_12025,gene11199	3.8986	2.41214	7.53657	1.09383	1.31068	1.20259	0.401007	0.00128372	0.0201273
gene	MSTRG.10497	NA	8.17561	6.41158	10.4918	0.519964	0.188326	0.608619	0.151624	0.000635744	0.0151156
gene	MSTRG.10498	THAPSDRAFT_25838,gene11205	35.3708	35.1609	40.1666	4.65913	3.45849	5.23037	0.142022	0.000534595	0.0146018
gene	MSTRG.10503	Ppx1,gene11209	56.3538	51.9959	82.422	29.3545	24.8822	24.5194	0.418558	0.00172088	0.0227907
gene	MSTRG.10505	THAPSDRAFT_25842,gene11211	9.04104	5.06657	48.3464	0.00461465	0.0420134	0.166453	0.0663413	0.00241056	0.0269381
gene	MSTRG.10508	THAPSDRAFT_25844,gene11214	50.7425	25.6829	149.016	0.248115	0.313835	2.68679	0.0284076	0.00608681	0.0438453
gene	MSTRG.10510	NA	0.237148	0	0	3.04409	1.83142	1.79002	2.94874	0.00690078	0.0470129
gene	MSTRG.10514	THAPSDRAFT_25847,gene11218	18.1304	16.6864	19.1832	0.112679	0.318316	1.62085	0.0826874	0.00390171	0.0344485
gene	MSTRG.10517	NA	15.9365	8.62163	69.1484	0.022673	0.078339	0.419833	0.0465272	0.00184947	0.0233984
gene	MSTRG.10524	THAPSDRAFT_38775,gene11229	21.3067	19.506	26.4391	8.12812	11.3096	8.01246	0.424695	0.00471617	0.038518
gene	MSTRG.10526	THAPSDRAFT_13485,gene11231	17.6243	11.9151	22.5451	381.992	396.371	411.946	21.6112	1.8165e-05	0.00489618
gene	MSTRG.10540	NDK1,gene11245	88.061	131.655	53.2185	0.840471	1.01833	0.865422	0.0231914	1.81998e-05	0.00489618
gene	MSTRG.10556	NA	0.075016	0.433187	0.030114	31.7322	30.2448	24.4844	25.8106	0.000100286	0.00787525
gene	MSTRG.10573	lhcx1,gene11271	56.8816	64.8579	64.6458	0	0	0	0.0158742	3.70415e-06	0.00346452
gene	MSTRG.10578	THAPSDRAFT_264925,gene11274	14.9641	20.6665	12.5225	6.19217	6.55617	5.44776	0.431732	0.00212257	0.0251582
gene	MSTRG.1058	THAPSDRAFT_20984,gene908	2.42663	2.72035	2.51446	45.3193	42.5014	44.0179	12.6905	3.40632e-06	0.00346452
gene	MSTRG.10580	NA	0.961865	1.42205	1.067	10.5744	10.6606	14.4559	6.03709	0.000511713	0.0145169
gene	MSTRG.10581	THAPSDRAFT_264926,gene11276	9.33165	7.13971	10.7626	13.3907	15.9559	14.9801	1.54913	0.00680031	0.0465917
gene	MSTRG.10588	THAPSDRAFT_25873,gene11284	8.40815	9.01456	7.88532	11.4997	12.0045	13.9386	1.43782	0.00704103	0.0475604
gene	MSTRG.10594	THAPSDRAFT_25878,gene11289	27.2701	45.7736	59.8892	7.18138	7.49532	5.62482	0.176015	0.00670171	0.046247
gene	MSTRG.10599	THAPSDRAFT_38807,gene11293	32.4559	24.632	32.4591	10.7822	12.4968	8.82843	0.372619	0.00246724	0.0272776
gene	MSTRG.10609	THAPSDRAFT_12132,gene11307	8.38568	6.44325	9.88815	37.5163	41.6531	36.2958	4.2276	3.98365e-05	0.00620764
gene	MSTRG.10620	THAPSDRAFT_38886,gene11314	1.64632	1.20256	2.80925	4.2704	4.46414	3.22494	1.70777	0.00494168	0.0393384
gene	MSTRG.10622	THAPSDRAFT_12140,gene11317	3.09328	4.17012	3.56154	1.70927	1.85028	1.88415	0.617834	0.00572568	0.0423775
gene	MSTRG.10628	THAPSDRAFT_25890,gene11322	0.869199	0.38697	2.52673	14.6398	11.2976	15.3722	6.68161	0.00127344	0.0200186
gene	MSTRG.10629	THAPSDRAFT_25891,gene11323	8.27923	7.58965	6.40128	16.4949	17.3032	20.102	2.27592	0.0021105	0.0250702
gene	MSTRG.10630	NA	0.162059	0	0	7.76329	10.752	8.27875	9.35767	0.000329321	0.0120369
gene	MSTRG.10635	KAS3,gene11328	12.4887	15.8102	16.0026	5.836	4.85402	4.39941	0.381899	0.00385066	0.0342162
gene	MSTRG.10637	NA	0.226032	0.140884	0.593971	4.61344	5.78505	3.80713	4.25823	0.000849991	0.0169305
gene	MSTRG.10641	THAPSDRAFT_866,gene11333	46.7583	35.7692	39.6337	19.1107	16.9848	15.5989	0.435088	0.00366701	0.0333834
gene	MSTRG.10642	THAPSDRAFT_25895,gene11334	7.6054	3.43078	6.23428	46.8401	45.953	51.8039	7.35734	0.00141347	0.0208735
gene	MSTRG.10650	THAPSDRAFT_25898,gene11342	16.0065	15.1301	12.3457	1.73724	2.0103	2.01938	0.191418	0.000145882	0.00876454
gene	MSTRG.10655	NA	10.1583	5.28811	13.11	26.9578	26.7637	26.9952	2.68093	0.00106189	0.0185147
gene	MSTRG.10665	THAPSDRAFT_38907,gene11355	10.242	12.157	13.8029	2.38583	2.57205	2.85127	0.275726	0.000936377	0.0173209
gene	MSTRG.10667	THAPSDRAFT_12179,gene11356,THAPSDRAFT_12180,gene11357	4.94158	6.6921	4.95368	66.7757	81.0302	56.9414	10.6967	0.000422495	0.0135908
gene	MSTRG.10670	THAPSDRAFT_25908,gene11358	1.00037	0.593146	0.362701	90.9307	90.5756	65.8594	50.8354	0.000196281	0.00996141
gene	MSTRG.10672	THAPSDRAFT_12182,gene11359	7.31244	8.86748	10.8261	1.11987	1.12635	0.859129	0.202981	0.000713995	0.015847
gene	MSTRG.10674	THAPSDRAFT_25909,gene11361	13.2972	11.2419	30.1219	87.9149	95.2005	97.3451	5.10919	0.0016922	0.0226484
gene	MSTRG.10676	NA	0.398456	0.36272	0	3.96935	3.16526	3.78331	3.79498	0.000735883	0.0160719
gene	MSTRG.10681	THAPSDRAFT_12188,gene11365	4.06913	2.78616	2.96912	0.446008	0.743248	0.636005	0.377337	0.00406442	0.0353215
gene	MSTRG.10683	THAPSDRAFT_12189,gene11366	23.4892	32.4418	26.9753	10.7264	9.80886	9.42949	0.389906	0.00235822	0.0266161
gene	MSTRG.10684	THAPSDRAFT_25910,gene11367	40.6757	49.5403	62.4204	6.65534	3.97917	4.67784	0.115969	0.00143514	0.021061
gene	MSTRG.10685	THAPSDRAFT_12191,gene11368	18.6899	31.3351	9.44792	0.886779	0.162722	2.22377	0.10935	0.00436075	0.0369352
gene	MSTRG.10686	THAPSDRAFT_12192,gene11369,THAPSDRAFT_12193,gene11370	83.4781	53.687	58.6529	8.37778	9.25303	10.8421	0.159972	0.00176837	0.0229557
gene	MSTRG.10687	NA	0	0	0	2.42113	4.14881	4.71232	4.66694	0.00336758	0.0317599
gene	MSTRG.10688	THAPSDRAFT_25911,gene11371	18.3545	11.411	18.9439	70.2401	59.7633	65.1949	3.81205	0.00086017	0.0169468
gene	MSTRG.10689	THAPSDRAFT_25912,gene11372	107.051	95.2495	163.228	7.92933	6.23849	8.58165	0.0694459	0.000287494	0.0116212
gene	MSTRG.10692	THAPSDRAFT_17860,gene11376	10.8775	12.0624	13.5635	1.25599	0.942587	0.916328	0.153882	0.000182683	0.00959586
gene	MSTRG.10710	NA	0.049787	0	0	1.29141	1.83743	1.24466	2.40097	0.00218934	0.0255197
gene	MSTRG.10716	THAPS_10767,gene9914	8.49843	5.56359	7.14443	1.23991	0.855889	0.631221	0.233879	0.00183465	0.0233057
gene	MSTRG.10725	THAPS_25320,gene9920	10.6862	7.80786	10.161	16.8975	16.0066	15.5198	1.61388	0.00508985	0.0397548
gene	MSTRG.10730	NA	3.56889	3.16196	3.33237	6.60419	6.20173	6.7684	1.72553	0.000818081	0.0165421
gene	MSTRG.10737	THAPS_25324,gene9929,THAPS_264486,gene9930	37.2117	35.0682	33.1649	13.2181	9.53018	10.6244	0.333852	0.00204583	0.0247028
gene	MSTRG.10738	NA	3.27045	3.84264	4.00345	0.382683	0.754631	0.927452	0.35647	0.00394799	0.0347585
gene	MSTRG.10751	NA	20.2531	8.24039	40.505	5.84595	6.65836	3.44614	0.280641	0.00126469	0.0199798
gene	MSTRG.10756	THAPS_25330,gene9945	13.5789	14.9613	15.053	28.7855	24.5958	28.0485	1.81055	0.00281299	0.0289479
gene	MSTRG.10760	THAPS_10800,gene9947	30.6265	18.6743	33.6401	1.5143	1.41146	1.61741	0.0876435	0.000116316	0.0079127
gene	MSTRG.10777	THAPS_10811,gene9958	109.074	112.599	84.5336	66.1513	71.2751	69.0255	0.692781	0.00616073	0.0441537
gene	MSTRG.10779	NA	4.99632	5.19488	8.97766	0.063867	0.052864	0.061231	0.143809	0.000416375	0.0135418
gene	MSTRG.10786	THAPS_10818,gene9965	8.57856	6.28339	9.51262	4.51271	4.5652	4.05435	0.583497	0.000606265	0.0150647
gene	MSTRG.10799	NA	7.6268	11.5431	7.80688	2.83927	2.53925	1.80713	0.347648	0.00560688	0.0418717
gene	MSTRG.10804	THAPS_10831,gene9979	0.066382	0.138831	0	0	0	0	0.94384	0.00481523	0.0388335
gene	MSTRG.10806	THAPS_10832,gene9980	28.0146	33.9532	26.9078	3.21981	3.36943	2.7912	0.136636	8.546e-05	0.00750805
gene	MSTRG.10815	THAPS_38190,gene9987	7.70131	10.3467	8.00222	20.6901	20.2002	18.3028	2.1782	0.00216259	0.0253753
gene	MSTRG.10823	THAPS_38149,gene9993	18.5703	18.415	20.0727	11.0548	9.92976	11.703	0.59157	0.00256638	0.0276136
gene	MSTRG.10829	THAPS_25347,gene9998	0.232919	0.382157	0.701085	27.7917	33.0075	16.2025	17.6672	0.00123714	0.019665
gene	MSTRG.10833	THAPS_42740,gene10002	14.4497	16.8875	15.6947	7.17335	5.7569	6.58396	0.451262	0.00192186	0.0239785
gene	MSTRG.1084	THAPSDRAFT_39241,gene933	15.4666	17.1154	20.2876	50.5596	48.1326	48.3582	2.67714	0.000812726	0.0165321
gene	MSTRG.10840	HSP60,gene10010	153.792	92.6905	123.242	34.8065	38.5926	26.823	0.274507	0.00490668	0.0392062
gene	MSTRG.10846	THAPS_25356,gene10016	6.4209	7.06866	5.77846	14.7592	11.2893	12.8426	1.89375	0.004752	0.0386904
gene	MSTRG.10850	NA	11.2509	8.62432	16.4924	106.775	107.86	89.3328	7.74261	2.06126e-05	0.00500572
gene	MSTRG.1087	NA	2.73579	1.8527	1.83058	7.7601	5.75337	7.56534	2.56431	0.00712647	0.0479037
gene	MSTRG.10870	THAPS_10885,gene10033	29.3882	59.4717	34.9184	6.4021	6.01124	5.0974	0.17316	0.00262227	0.0278245
gene	MSTRG.10888	THAPS_38071,gene10050	23.5998	19.1753	26.9462	15.1966	13.8296	12.2225	0.600132	0.00225178	0.0257655
gene	MSTRG.1090	THAPSDRAFT_31391,gene938	7.08031	9.748	8.64872	0.771418	0.957967	0.734066	0.193915	0.00050299	0.0145169
gene	MSTRG.10901	NA	2.61418	1.37245	0.258714	15.7784	23.198	20.1551	9.58304	0.00557205	0.0417116
gene	MSTRG.10906	THAPS_10918,gene10066,THAPS_38164,gene10068	6.26103	5.89123	2.66248	22.3802	24.3836	33.0915	4.97844	0.00273604	0.0284553
gene	MSTRG.1091	NA	0.277751	0	0	2.20295	1.80339	1.88393	2.72444	0.00248542	0.0273619
gene	MSTRG.10911	NA	0	0.212674	0	5.57105	4.05512	3.36085	4.96137	0.00179363	0.023067
gene	MSTRG.10913	THAPS_264523,gene10072	25.9441	30.2004	28.8564	64.582	59.5076	72.1944	2.27133	0.0017878	0.023067
gene	MSTRG.10914	THAPS_10925,gene10073	9.7911	9.07196	11.4668	17.0792	19.8622	18.2983	1.73143	0.00176485	0.0229467
gene	MSTRG.10920	THAPS_26041,gene10080	283.535	220.287	217.729	775.855	862.627	815.149	3.41397	0.00136777	0.0207769
gene	MSTRG.10923	THAPS_269952,gene10083	28.5561	36.8984	22.8785	61.8094	68.997	62.815	2.24292	0.000701245	0.0158087
gene	MSTRG.10927	NA	2.84125	1.89407	4.47376	29.4309	33.6961	29.0987	7.77672	2.83559e-05	0.0056238
gene	MSTRG.10939	THAPS_25387,gene10098	110.958	150.45	141.505	27.5373	32.5353	25.8365	0.220314	0.00140304	0.0208637
gene	MSTRG.10940	NA	0	0	0	4.01375	5.06734	2.84899	4.87282	0.00185365	0.0234109
gene	MSTRG.10944	NA	1.43108	0.447392	1.56296	7.16477	7.1685	5.69874	3.55328	0.000928651	0.0172557
gene	MSTRG.10947	THAPS_10955,gene10103,THAPS_25389,gene10104	1.0432	0.39202	2.60393	19.552	13.9755	16.4182	7.65727	0.000513218	0.0145169
gene	MSTRG.10952	THAPS_25392,gene10107	5.82214	4.28651	4.3244	15.8576	14.5301	14.6838	2.77271	0.00210254	0.0250702
gene	MSTRG.10955	NA	0	0	0	1.59607	2.20634	1.8778	2.88258	0.000646245	0.0152631
gene	MSTRG.10961	NA	7.24659	8.14711	18.7198	87.9648	86.493	94.6351	7.63087	0.00227213	0.0259027
gene	MSTRG.10972	THAPS_25399,gene10122	22.9212	13.9806	24.1368	10.973	8.92562	9.90226	0.509498	0.00751353	0.0492553
gene	MSTRG.10990	THAPS_38051,gene10139	8.00388	7.3613	10.1902	18.8759	19.1356	20.7933	2.14798	0.000940454	0.0173469
gene	MSTRG.10991	NA	0.026246	0	0.039593	0.520574	0.486177	0.516666	1.47261	3.56363e-05	0.00605123
gene	MSTRG.10992	THAPS_10991,gene10140	8.00145	8.43209	9.02828	0.342946	0.403602	0.669774	0.154463	0.000206117	0.010305
gene	MSTRG.10993	THAPS_10992,gene10141	14.2252	13.793	17.2488	1.37012	0.684104	0.501721	0.111795	0.000735104	0.0160719
gene	MSTRG.10997	THAPS_25407,gene10144	19.3337	19.608	28.9354	5.75614	5.27201	6.24356	0.28498	0.0012341	0.0196538
gene	MSTRG.10998	NA	164.252	172.305	116.617	84.8941	79.6144	79.3988	0.559974	0.00403246	0.0351782
gene	MSTRG.1100	THAPSDRAFT_1804,gene947	11.0412	12.4896	13.4886	1.09872	0.692553	1.87814	0.163337	0.00241968	0.0270157
gene	MSTRG.11003	THAPS_269961,gene10149	216.296	231.235	151.163	70.7229	76.2658	72.2459	0.383752	0.000879332	0.0169515
gene	MSTRG.1101	NA	0.283462	0.242553	0.0820606	8.95135	8.68813	11.2094	8.88842	0.000131522	0.00843978
gene	MSTRG.11011	THAPS_25417,gene10157	7.91057	8.99491	8.48944	19.6644	18.7169	17.9806	2.09625	0.000520001	0.0145169
gene	MSTRG.11012	NA	0	0.011709	0.070926	5.72424	5.38082	3.91401	5.75934	0.000520811	0.0145169
gene	MSTRG.11028	THAPS_19895,gene10168,THAPS_38047,gene10169	40.9009	14.2857	44.2671	122.832	116.489	116.581	3.67016	0.0056451	0.0420059
gene	MSTRG.11031	NA	27.6938	26.4535	61.4271	10.9489	6.21411	5.70727	0.216929	0.00753873	0.0493426
gene	MSTRG.11041	NA	2.07004	2.06154	1.99182	0	0	0	0.329247	3.18956e-07	0.00099267
gene	MSTRG.11043	NA	0.404129	1.00636	0.555736	2.80193	2.41633	2.85306	2.28505	0.00316775	0.0305937
gene	MSTRG.11045	THAPS_11037,gene10186	0.520635	0.595311	2.20997	25.3497	23.5273	26.8844	12.7607	0.0007298	0.0160234
gene	MSTRG.11051	THAPS_11041,gene10190	10.1176	9.54184	10.9313	4.41201	3.81413	4.2819	0.458819	0.000401844	0.0135418
gene	MSTRG.1107	THAPSDRAFT_270314,gene953	17.0604	18.592	15.0758	0.428769	0.962567	1.24065	0.104802	0.000585235	0.0148335
gene	MSTRG.1108	SCS1,gene954	119.385	106.824	190.613	35.3198	32.6527	27.4607	0.233155	0.000495131	0.0145169
gene	MSTRG.11093	THAPS_35314,gene5801	31.7799	32.1974	36.8188	21.2287	18.9869	18.8797	0.594224	0.00182929	0.0232852
gene	MSTRG.11107	THAPS_263051,gene5812	16.5976	14.6175	17.051	20.7115	20.4647	20.3942	1.25203	0.00117026	0.0190937
gene	MSTRG.11116	NA	0.035198	0	0.094769	3.32731	2.78037	3.86224	4.11336	0.00052475	0.0145169
gene	MSTRG.11117	THAPS_13175,gene5820	21.5886	21.4106	19.8217	15.3748	12.9927	14.1905	0.693907	0.00717214	0.048055
gene	MSTRG.11126	THAPS_6657,gene5827	10.1714	10.3016	11.2607	22.3467	21.4348	25.8001	2.08	0.00181299	0.0231963
gene	MSTRG.11132	THAPS_23339,gene5832	8.16282	8.72509	8.17442	12.7316	11.1549	11.3923	1.36631	0.00677961	0.0465593
gene	MSTRG.11135	THAPS_6665,gene5835	6.0181	5.51757	11.5132	0.850681	0.832061	0.912453	0.217045	0.000911604	0.0171474
gene	MSTRG.1114	THAPSDRAFT_1819,gene960	34.8166	50.5919	49.295	8.83873	10.242	8.4424	0.224124	0.00212327	0.0251582
gene	MSTRG.11144	THAPS_6672,gene5842	8.65976	16.8166	6.98714	1.78465	1.29669	2.70336	0.270822	0.00258997	0.0277291
gene	MSTRG.11149	NA	2.97749	2.12283	1.28968	22.1782	16.3303	16.5618	6.37596	0.00249785	0.0274697
gene	MSTRG.11153	THAPS_6683,gene5854	2.65718	3.90659	1.10518	3.95163	3.90091	4.58986	1.60426	0.00344158	0.0321318
gene	MSTRG.11172	THAPS_6701,gene5870	10.001	8.40423	19.1775	30.9443	31.0301	30.0229	2.37812	0.00302692	0.0299064
gene	MSTRG.11176	THAPS_6704,gene5873	18.2775	19.1733	20.152	30.7975	28.9087	33.5493	1.58476	0.00398492	0.0349354
gene	MSTRG.11179	NA	13.772	12.0705	12.1976	31.9205	28.8988	31.2088	2.3163	0.000666612	0.0153964
gene	MSTRG.1118	THAPSDRAFT_31298,gene964	12.9401	15.3399	8.77532	28.3057	38.9638	49.3243	3.07595	0.00611175	0.0439291
gene	MSTRG.11180	NA	7.66923	8.49898	10.0878	17.4072	17.7573	17.6197	1.90129	0.00243208	0.0270316
gene	MSTRG.11190	THAPS_6714,gene5883	0	0.093523	0	3.26048	4.71929	4.70385	5.06023	0.000708424	0.015847
gene	MSTRG.11198	NA	0	0	0	0.657597	0.572443	0.663696	1.63125	0.000174022	0.0093943
gene	MSTRG.11199	THAPS_6722,gene5891	0.041566	0	0.144845	0.329831	0.311681	0.235669	1.20851	0.00299507	0.0297096
gene	MSTRG.11210	THAPS_6731,gene5900	4.98351	5.69928	4.93635	17.8276	19.3398	17.1042	3.09461	0.000178978	0.00949821
gene	MSTRG.11212	THAPS_28865,gene5902	14.5089	14.1628	14.39	26.8125	26.536	25.3014	1.76974	8.9288e-05	0.00761333
gene	MSTRG.11222	THAPS_23369,gene5910	23.2619	23.2298	25.7119	49.8091	50.1856	49.4085	2.01794	4.49012e-05	0.0063575
gene	MSTRG.11224	NA	4.73556	3.83396	2.90145	319.343	289.246	307.522	64.9746	4.49401e-05	0.0063575
gene	MSTRG.11231	THAPS_263081,gene5918	69.1214	81.3898	68.096	6.19527	5.9006	10.0317	0.112739	0.000901461	0.0170821
gene	MSTRG.11235	THAPS_6752,gene5921,H3-2,gene5922	0.531068	0	1.67071	0.0190511	0	0.00452718	0.597984	0.00410969	0.0354304
gene	MSTRG.11237	THAPS_23377,gene5924	6.76675	7.23739	10.1851	25.3586	27.037	27.165	3.0274	0.00122686	0.0196061
gene	MSTRG.1124	THAPSDRAFT_21016,gene971	10.0037	13.0214	4.35969	0.677098	0.488885	0.807919	0.185601	0.000548751	0.0146018
gene	MSTRG.11241	THAPS_6759,gene5928	3.6911	4.91285	5.10226	1.0266	1.21903	0.878074	0.367152	0.0027939	0.0289121
gene	MSTRG.11251	THAPS_35690,gene5937	10.1331	13.9124	7.79593	14.6908	14.8421	18.2474	1.53121	0.00260238	0.027761
gene	MSTRG.1126	THAPSDRAFT_268117,gene973	169.513	344.709	232.157	17.3496	13.5304	34.0008	0.0905802	0.00578029	0.042554
gene	MSTRG.11266	THAPS_6781,gene5952	29.1526	28.659	20.0472	4.74029	5.63206	5.01609	0.234148	0.000589322	0.0148507
gene	MSTRG.11283	FCL1,gene5964	0.897836	0.956166	1.48121	57.1315	46.2066	45.1912	23.6321	6.47248e-05	0.00709553
gene	MSTRG.11288	THAPS_6798,gene5968	12.9643	6.87072	15.0182	1.74853	1.97315	2.41666	0.242275	0.00197271	0.0242823
gene	MSTRG.11290	THAPS_23396,gene5969	50.757	61.221	42.4707	92.8029	102.458	106.502	1.99305	0.000286676	0.0116212
gene	MSTRG.11306	THAPS_6816,gene5986	14.0862	15.337	21.7613	4.39169	5.37125	5.82911	0.34167	0.00424299	0.0362532
gene	MSTRG.11307	THAPS_6817,gene5987	56.0072	57.2653	60.5558	7.7054	10.2007	9.7889	0.172308	0.000334545	0.0120369
gene	MSTRG.11308	THAPS_6818,gene5988	23.6341	20.5546	14.5709	57.1299	61.0848	77.0934	3.30768	0.00364076	0.0332868
gene	MSTRG.11325	THAPS_23410,gene6003	34.9674	32.8575	41.9476	18.9338	21.8984	19.8899	0.559763	0.00159429	0.0220916
gene	MSTRG.1133	NA	16.2177	17.2217	17.0058	56.8847	58.2737	50.5174	3.14889	0.000227318	0.010769
gene	MSTRG.11348	NA	0.325084	0.204565	0.0138731	6.50307	3.31971	4.24603	4.75713	0.00453701	0.0377627
gene	MSTRG.11354	THAPS_263127,gene6030	49.8373	44.9568	51.6085	37.6364	38.9497	40.4	0.798725	0.00612593	0.0439803
gene	MSTRG.11356	THAPS_263129,gene6033	12.482	8.09306	9.53329	28.5436	31.3105	33.0153	2.90862	0.00416242	0.0357449
gene	MSTRG.11372	THAPS_23434,gene6047	16.4165	15.6615	14.8999	0.850251	1.06298	1.96276	0.135777	0.00115485	0.0189667
gene	MSTRG.11389	NA	0.975015	0.889401	1.30462	57.7199	56.2785	51.205	27.0131	3.18755e-06	0.00346452
gene	MSTRG.11395	THAPS_6898,gene6067	12.6711	8.93414	14.3461	18.186	19.8542	18.4283	1.51446	0.00328102	0.0312035
gene	MSTRG.11399	NA	11.4865	14.0964	9.60149	0.222798	1.23441	1.5584	0.155444	0.00494978	0.0393384
gene	MSTRG.11401	THAPS_35499,gene6072	24.9799	24.5067	28.4714	40.3646	37.2547	37.5032	1.44951	0.0016877	0.0226484
gene	MSTRG.11403	THAPS_23442,gene6074	8.02037	10.8536	6.51684	1.29992	1.51176	1.55045	0.270372	3.597e-05	0.00605123
gene	MSTRG.11410	THAPS_35310,gene6079	2.39413	1.08654	3.62394	0.131116	0	0	0.311847	0.000238033	0.010833
gene	MSTRG.11423	THAPS_23450,gene6089	21.3326	19.1921	22.2011	13.6123	13.6754	12.2148	0.641471	0.000877772	0.0169515
gene	MSTRG.11427	THAPS_6924,gene6092,THAPS_6925,gene6093	2.23165	6.12246	1.29194	16.8653	10.7295	13.452	4.10008	0.00397135	0.0348656
gene	MSTRG.11439	THAPS_41328,gene6103,THAPS_35407,gene6104	29.2488	24.819	29.4408	57.6179	62.2066	51.2681	1.99088	0.00151367	0.0215603
gene	MSTRG.11446	THAPS_6944,gene6111	9.18659	11.9094	10.893	0.689662	0.619192	0.958348	0.151731	0.000294893	0.011722
gene	MSTRG.1145	NA	4.17016	5.15985	3.30847	7.73306	6.70551	7.49278	1.64065	0.00138195	0.0208027
gene	MSTRG.11455	THAPS_35323,gene6121	26.8228	25.4381	31.6822	74.4819	57.4911	56.2957	2.16321	0.00436138	0.0369352
gene	MSTRG.11469	THAPS_15424,gene6135	11.7835	14.6453	7.5107	2.95215	3.66963	4.93948	0.415528	0.00441213	0.0372636
gene	MSTRG.11472	THAPS_263181,gene6137	3.39251	2.03049	2.87563	0.858401	0.515662	0.510003	0.428907	0.00573951	0.0423889
gene	MSTRG.11480	THAPS_263184,gene6145	45.722	37.3674	48.8177	29.4737	32.9443	31.9581	0.715492	0.0067386	0.0463987
gene	MSTRG.11481	THAPS_6979,gene6146	126.372	140.027	106.557	20.8777	20.1766	18.3013	0.168876	8.52432e-05	0.00750805
gene	MSTRG.11483	THAPS_35410,gene6148	8.90671	10.3462	8.9037	14.3348	13.8786	12.7923	1.42297	0.0060584	0.0437223
gene	MSTRG.11491	THAPS_6988,gene6156	48.0764	40.8733	44.1937	23.3661	23.7923	27.7811	0.570632	0.00588575	0.0430757
gene	MSTRG.11492	NA	0.164023	0.190265	0.108014	5.20293	4.18127	5.63262	5.20713	0.000269726	0.0114569
gene	MSTRG.11502	THAPS_15292,gene6165	15.6089	16.5016	18.3891	23.8665	23.1745	23.5342	1.37067	0.00498113	0.0394757
gene	MSTRG.11507	NA	39.3659	43.1688	25.7732	11.7024	15.6415	13.6935	0.4131	0.00450583	0.0376716
gene	MSTRG.11508	THAPS_7003,gene6169	14.7963	19.5018	14.0362	27.8717	26.0253	35.2364	1.83292	0.00717366	0.048055
gene	MSTRG.1153	THAPSDRAFT_31014,gene1000	22.1698	20.6385	18.1484	10.8764	7.90678	9.37007	0.488408	0.00715954	0.048048
gene	MSTRG.11534	THAPS_263198,gene6192	4.5298	3.7448	4.45809	8.69083	9.46355	7.42678	1.79649	0.00386224	0.0342702
gene	MSTRG.11537	THAPS_7029,gene6195	16.9706	13.6801	15.2207	36.0424	37.0754	34.1121	2.2478	0.00097298	0.0177094
gene	MSTRG.11539	THAPS_7031,gene6197	0	0	0	6.14532	6.60351	4.56169	6.6896	0.000413309	0.0135418
gene	MSTRG.11541	NA	6.49537	4.98762	6.01477	18.3008	16.1359	16.8506	2.63337	0.000753351	0.0162257
gene	MSTRG.11545	NA	2.70052	1.29987	1.79497	0.065753	0	0.062536	0.35861	0.00618669	0.044226
gene	MSTRG.11573	THAPS_270304,gene6231	663.312	638.425	317.191	13.2001	11.5953	8.42324	0.0239677	0.000548597	0.0146018
gene	MSTRG.11576	THAPS_263212,gene6233	216.179	162.986	225.373	111.817	111.017	99.5106	0.530127	0.00105846	0.0184807
gene	MSTRG.11581	THAPS_23509,gene6237	72.9421	63.831	86.3455	135.266	125.915	122.39	1.69251	0.00027287	0.0114569
gene	MSTRG.11582	THAPS_23510,gene6238	9.34734	4.30544	82.1482	212.18	199.705	227.222	11.1422	0.00644799	0.0452735
gene	MSTRG.11597	THAPS_7087,gene6252	24.2203	17.0249	34.527	1.40225	1.72208	2.64264	0.110197	0.00116133	0.0190229
gene	MSTRG.11598	NA	16.5643	23.0426	8.96851	0.298583	0.768888	1.13767	0.110746	0.000578119	0.0147782
gene	MSTRG.11601	NA	2.55884	6.43334	1.46521	0	0	0	0.263616	0.000694891	0.0158087
gene	MSTRG.11602	THAPS_7090,gene6255	6.04635	8.44075	3.6909	0.0430364	0.0350862	0.0915287	0.161742	1.54756e-05	0.00469893
gene	MSTRG.11603	THAPS_7091,gene6256	8.92634	12.2134	10.7408	0.557315	0.394858	0.972042	0.142026	0.00080192	0.0164969
gene	MSTRG.11604	THAPS_7092,gene6257	18.0752	18.5766	12.4442	0.789383	1.08371	1.81056	0.130909	0.000811617	0.0165321
gene	MSTRG.11609	THAPS_23519,gene6261	35.7657	38.7658	33.4995	14.0997	12.9779	15.4111	0.413191	0.000308246	0.0118976
gene	MSTRG.11613	THAPS_23521,gene6264	21.0966	13.2597	29.9958	3.66738	6.18719	3.13851	0.231505	0.00312111	0.0302843
gene	MSTRG.11614	NA	17.235	16.9698	11.5412	1.80726	2.83863	2.97703	0.223141	0.00175543	0.0228912
gene	MSTRG.11615	THAPS_7100,gene6265	14.9749	18.9209	16.5175	1.45136	1.54142	2.31516	0.156321	0.000548657	0.0146018
gene	MSTRG.11616	THAPS_23522,gene6266	9.94643	11.6693	10.0112	3.51058	2.8893	3.14859	0.36529	0.00042532	0.0136464
gene	MSTRG.1162	NA	0.080866	0.258735	0.067674	2.33869	1.84634	1.98642	2.71646	0.000551458	0.0146066
gene	MSTRG.11657	THAPS_7136,gene6298	7.25737	11.8811	8.06837	0	0	0	0.103164	0.000209046	0.0103271
gene	MSTRG.11666	THAPS_35381,gene6306,THAPS_7146,gene6308	1.58136	1.39002	0.723027	6.58508	7.60054	6.84975	3.7006	0.00121894	0.0195548
gene	MSTRG.11677	NA	5.47132	7.2176	5.49963	34.0099	33.2157	38.0209	5.20539	8.56408e-05	0.00750805
gene	MSTRG.11680	THAPS_23550,gene6318,THAPS_16405,gene6319	7.55437	5.48513	8.63559	13.2418	11.9102	11.7806	1.60261	0.00163823	0.0223867
gene	MSTRG.11691	THAPS_18771,gene6328	5.10796	0.524007	7.21345	0.039703	0.112467	0.067918	0.23083	0.00717444	0.048055
gene	MSTRG.117	THAPSDRAFT_20600,gene99	18.6621	24.3704	23.1394	102.141	96.6143	86.4157	4.18701	0.000883323	0.0169515
gene	MSTRG.1170	NA	3.08534	2.38994	7.8766	0.039747	0.0607869	0.111206	0.20462	0.00158011	0.0220916
gene	MSTRG.11705	NA	14.4549	22.5471	14.6169	5.77991	4.9813	3.59051	0.325981	0.00764789	0.0495878
gene	MSTRG.11707	NA	0.382841	0.411569	0.172936	17.7066	17.3724	11.6054	12.4378	0.000559659	0.0146604
gene	MSTRG.11712	THAPS_7186,gene6346	37.0763	53.35	80.0661	236.957	258.495	277.738	4.59124	0.00693491	0.0470478
gene	MSTRG.11715	THAPS_7188,gene6348	49.8359	53.1089	47.0754	26.8401	24.1584	24.4097	0.51549	0.00050234	0.0145169
gene	MSTRG.11716	THAPS_35584,gene6349	7.05154	6.4994	6.93599	16.7499	14.7868	12.3614	1.97332	0.00524107	0.0401514
gene	MSTRG.11724	THAPS_23573,gene6355,THAPS_269281,gene6356,THAPS_263251,gene6357,THAPS_35350,gene6358	16.9572	18.9516	21.1204	60.6804	49.5655	58.3026	2.84444	0.00160418	0.0220916
gene	MSTRG.11726	THAPS_29000,gene6359,THAPS_23576,gene6360	24.4617	21.7304	26.6734	35.6399	39.3004	34.9009	1.47354	0.00160421	0.0220916
gene	MSTRG.11738	THAPS_29008,gene6371	82.431	73.5241	34.9717	2.57384	2.54143	2.96687	0.0632297	0.0006991	0.0158087
gene	MSTRG.11739	THAPS_35639,gene6372	3.99122	3.85873	5.69392	1.63412	1.02858	1.67392	0.438037	0.0073243	0.0484743
gene	MSTRG.11741	THAPS_19094,gene6374,THAPS_35356,gene6375	11.0949	10.1763	7.84645	19.6051	18.9377	21.6311	2.00794	0.00355299	0.0328496
gene	MSTRG.1175	NA	8.89423	10.2289	8.59509	4.9227	4.40006	3.77439	0.526697	0.0043327	0.0367925
gene	MSTRG.11767	THAPS_23598,gene6401	17	17.7093	18.7349	34.4982	36.2893	32.4233	1.87419	0.000658857	0.0153886
gene	MSTRG.11769	NA	8.7511	12.9064	5.60011	19.4134	16.2678	21.3483	2.15282	0.00110995	0.0188392
gene	MSTRG.11770	NA	13.6858	20.6996	10.6007	8.60378	8.14862	9.12745	0.643858	0.000773464	0.0164315
gene	MSTRG.11778	THAPS_7247,gene6410	19.6935	16.6941	15.9073	1.29462	1.80622	3.5035	0.168752	0.00487661	0.0390663
gene	MSTRG.11783	NA	12.8859	12.7463	15.3414	29.968	31.1518	24.2275	1.98122	0.00363008	0.0332286
gene	MSTRG.1179	THAPSDRAFT_15226,gene1024	3.41368	3.65953	3.69453	0	0	0.626438	0.257642	0.0053955	0.0409066
gene	MSTRG.11794	THAPS_263277,gene6422	7.37304	6.8461	9.4887	0	0	0	0.111483	1.05849e-05	0.00394525
gene	MSTRG.11802	THAPS_23614,gene6429,THAPS_7268,gene6430	23.9436	22.2467	25.3651	74.1893	65.3775	87.9931	3.06128	0.00171945	0.0227907
gene	MSTRG.11807	THAPS_23616,gene6434	20.3773	21.2638	24.7719	12.3812	11.7232	12.5839	0.569279	0.00183786	0.0233226
gene	MSTRG.11814	THAPS_263287,gene6442	1.62788	0.091174	0	35.4185	23.3751	24.8049	20.0296	0.00444705	0.0374063
gene	MSTRG.11821	THAPS_35372,gene6448	22.2549	28.8095	23.8748	11.0273	10.0462	10.3255	0.447862	0.00133262	0.0204649
gene	MSTRG.11823	NA	33.2528	41.6914	26.5848	9.24518	6.97309	8.9532	0.27888	0.000632182	0.0151156
gene	MSTRG.11825	NA	0.013011	0.01637	0.040832	10.0712	11.1297	13.3885	12.1851	0.000100226	0.00787525
gene	MSTRG.11830	NA	1.49185	1.68443	1.46193	26.2344	29.8105	24.9683	11.0164	4.06099e-05	0.00620764
gene	MSTRG.11837	NA	0.867244	1.29231	1.34646	9.10475	9.94463	9.35484	4.84351	0.000381415	0.0131398
gene	MSTRG.11844	NA	0.287732	0.527276	0.304387	6.56281	9.54614	7.4457	6.45456	0.00058624	0.0148335
gene	MSTRG.11861	THAPS_263313,gene6484	74.9572	72.9247	73.7847	179.394	179.192	166.189	2.34435	8.82336e-05	0.00761333
gene	MSTRG.11862	THAPS_13982,gene6485	6.33042	7.23102	6.98845	12.5005	12.8641	11.2348	1.68195	0.00317866	0.0306041
gene	MSTRG.11863	NA	1.53079	1.12797	1.55797	20.0793	16.7251	15.37	7.53953	0.00015645	0.00905882
gene	MSTRG.11877	THAPS_7329,gene6495	18.6404	18.7629	20.6614	10.7773	11.0896	10.6713	0.579543	0.00015848	0.00909179
gene	MSTRG.11892	NA	10.8626	7.87761	7.45097	2.33133	1.4999	1.95207	0.303051	0.00457836	0.0379215
gene	MSTRG.11894	NA	4.50831	6.48373	5.09714	51.2119	59.1971	27.0066	7.07404	0.00672019	0.0463232
gene	MSTRG.11895	NA	8.88295	9.43141	10.9287	20.2533	20.4651	21.662	2.02042	0.00112172	0.0188392
gene	MSTRG.11896	NA	15.7931	19.0375	19.3271	33.1096	29.8757	34.0064	1.75385	0.00679499	0.0465808
gene	MSTRG.11897	NA	20.1216	25.9651	18.4093	2.95577	3.28628	2.23039	0.173061	0.000668756	0.0154173
gene	MSTRG.11899	NA	1.27304	0.766574	1.34562	0	0.193897	0.0342392	0.499977	0.00238429	0.0267647
gene	MSTRG.11901	THAPSDRAFT_24275,gene7780	40.0901	38.7375	47.2194	29.1209	25.686	24.5745	0.631895	0.00372061	0.0334909
gene	MSTRG.11907	THAPSDRAFT_24281,gene7787	3.89297	3.07453	6.26422	14.0487	10.835	12.8454	2.49559	0.00308313	0.0300409
gene	MSTRG.11909	THAPSDRAFT_24282,gene7788	6.04005	11.1174	9.19771	0.855822	1.2943	0.892592	0.21188	0.00409137	0.0354041
gene	MSTRG.11914	THAPSDRAFT_13023,gene7792	34.6191	33.7916	31.7161	9.58727	7.23477	12.012	0.305687	0.00425442	0.0362762
gene	MSTRG.1192	THAPSDRAFT_21050,gene1036	21.5681	20.7654	14.576	8.63971	8.06635	8.34894	0.482891	0.00342315	0.0321115
gene	MSTRG.11931	NA	0.050451	0.042039	0.011651	4.78001	6.88904	12.0218	8.19577	0.00437027	0.0369602
gene	MSTRG.11934	THAPSDRAFT_24294,gene7809	4.30448	5.17371	5.28509	9.29542	8.28507	8.23996	1.62281	0.00729687	0.0484309
gene	MSTRG.11935	RPN2,gene7810	57.9852	50.1263	65.0784	45.7455	40.8989	38.0664	0.715923	0.0064876	0.0454497
gene	MSTRG.11936	THAPSDRAFT_269556,gene7811	273.621	221.817	299.672	179.651	178.901	178.352	0.670779	0.000611128	0.0150789
gene	MSTRG.11949	NA	0	0	0	0.194024	0.160597	0.164502	1.17281	0.000596965	0.0149229
gene	MSTRG.11950	THAPSDRAFT_24303,gene7823	17.7106	15.936	16.2292	11.7162	10.2308	10.4142	0.667346	0.00570523	0.0422858
gene	MSTRG.11953	NA	0.325851	0.619066	0.579084	16.2134	11.2674	14.7227	9.95534	0.000465274	0.0143371
gene	MSTRG.11955	THAPSDRAFT_24304,gene7827	16.1962	17.0191	16.8588	12.2624	13.1457	12.2437	0.765858	0.00305025	0.0299942
gene	MSTRG.11956	NA	0.071394	0.256885	0.299019	2.70869	5.52557	4.87995	4.3347	0.00626082	0.0445072
gene	MSTRG.11957	THAPSDRAFT_24305,gene7828	4.53057	3.97139	8.92185	14.1667	17.3301	15.5274	2.47074	0.0050242	0.0395362
gene	MSTRG.11960	NA	2.33402	3.33974	1.87002	46.62	64.1763	39.9015	14.7887	0.000623114	0.0151156
gene	MSTRG.11968	THAPSDRAFT_36609,gene7840	26.488	42.2654	18.3669	18.1629	15.698	17.9203	0.669193	0.00523312	0.0401152
gene	MSTRG.1197	THAPSDRAFT_1904,gene1042	5.12767	8.44589	5.65791	0.501487	0.27091	0.584829	0.20285	0.000842447	0.0168341
gene	MSTRG.11977	THAPSDRAFT_8704,gene7849	13.1856	9.42066	25.4793	4.10457	4.04075	4.32602	0.311442	0.00133023	0.0204649
gene	MSTRG.11983	NA	11.1433	10.0982	20.6956	41.9714	36.7681	31.8134	2.53339	0.0039695	0.0348656
gene	MSTRG.11987	THAPSDRAFT_8711,gene7856	6.29437	5.89785	3.74637	24.0332	26.9093	36.2044	4.88793	0.00179143	0.023067
gene	MSTRG.11989	THAPSDRAFT_8713,gene7858	48.6181	47.4736	35.2748	17.9869	17.564	16.3886	0.418629	0.00175842	0.022898
gene	MSTRG.11992	THAPSDRAFT_24319,gene7861	67.3752	56.6088	70.3417	37.4057	40.9652	37.0948	0.595047	0.000883061	0.0169515
gene	MSTRG.11993	NA	8.76314	6.55213	4.28406	27.8733	32.1235	25.9387	4.1134	0.0051115	0.0398367
gene	MSTRG.11996	THAPSDRAFT_8719,gene7864	6.09201	9.87906	10.7972	0.230102	0.267944	0.381286	0.132916	0.00169557	0.0226484
gene	MSTRG.12004	THAPSDRAFT_263781,gene7871	7.73793	2.78596	14.3452	0.498741	1.18391	0	0.171537	0.00288411	0.029192
gene	MSTRG.12010	THAPSDRAFT_36568,gene7876	38.8635	34.5127	37.2929	15.8221	18.0784	19.4731	0.493575	0.00259788	0.0277368
gene	MSTRG.12024	THAPSDRAFT_263784,gene7884	44.2833	40.5005	57.8124	25.0712	27.4978	27.0885	0.563334	0.00203186	0.0245817
gene	MSTRG.12025	THAPSDRAFT_24328,gene7885	48.9831	43.3216	47.6742	73.2972	64.8446	67.6249	1.45246	0.00471584	0.038518
gene	MSTRG.12029	THAPSDRAFT_263787,gene7891,THAPSDRAFT_24331,gene7892	23.5897	26.6031	21.2589	36.9412	37.3174	41.0269	1.61341	0.000300372	0.011722
gene	MSTRG.1203	THAPSDRAFT_1908,gene1046	8.32151	14.0536	6.42682	2.56269	2.34748	1.80592	0.329391	0.00337815	0.0318354
gene	MSTRG.12043	THAPSDRAFT_24335,gene7902	9.6986	10.6571	8.31493	18.149	14.5869	15.5713	1.63955	0.00727763	0.0484137
gene	MSTRG.12048	THAPSDRAFT_15336,gene7908	69.3532	78.2234	109.464	237.787	228.046	210.599	2.61002	0.00359384	0.0330244
gene	MSTRG.1205	NA	11.2346	19.1891	8.96103	2.63101	2.85813	2.62114	0.284723	0.000522446	0.0145169
gene	MSTRG.12053	NA	6.98059	5.05221	8.96854	28.8266	26.1833	21.3656	3.25487	0.000459641	0.014267
gene	MSTRG.12057	NA	3.6324	4.11818	4.06978	7.22831	6.55162	7.95681	1.67012	0.0045953	0.0380112
gene	MSTRG.12071	NA	8.62219	14.6098	10.3051	37.9464	47.3102	57.4989	4.10208	0.00370471	0.0334687
gene	MSTRG.12072	THAPSDRAFT_8775,gene7925	44.7826	41.4102	42.7447	16.6905	15.2983	22.2117	0.429444	0.00678187	0.0465593
gene	MSTRG.12077	THAPSDRAFT_263798,gene7930	4.70209	8.43323	5.43801	1.16573	1.31946	0.836441	0.304277	0.00465075	0.0382665
gene	MSTRG.12091	THAPSDRAFT_36735,gene7942	1.54323	1.14178	3.11384	13.7368	24.3127	20.4493	6.85997	0.00263999	0.0279229
gene	MSTRG.12093	THAPSDRAFT_36592,gene7945	1073.01	835.931	1185.89	387.739	498.391	502.426	0.443047	0.00554382	0.0416255
gene	MSTRG.12105	NA	9.37365	9.03191	8.36871	37.2361	31.5724	30.9639	3.45205	0.000444446	0.014019
gene	MSTRG.12111	THAPSDRAFT_8813,gene7965	7.09628	7.97555	6.82837	12.7873	11.6939	14.1264	1.68436	0.0021803	0.0254382
gene	MSTRG.12119	THAPSDRAFT_269573,gene7973	41.241	35.2063	55.634	116.612	108.793	114.591	2.52255	0.000342835	0.0122642
gene	MSTRG.12121	THAPSDRAFT_8824,gene7975	65.7741	62.866	72.8762	32.4448	36.4147	32.4395	0.505953	0.000489499	0.0145169
gene	MSTRG.12126	NA	4.91803	4.58152	7.75855	2.72252	2.71218	1.8488	0.500725	0.00636124	0.0448858
gene	MSTRG.12128	NA	9.46808	11.3779	11.945	30.7167	26.1797	29.1111	2.48731	0.00210931	0.0250702
gene	MSTRG.12138	NA	15.6215	24.8966	69.4571	0.944474	0.241655	0.392839	0.045535	0.00454915	0.0378053
gene	MSTRG.12150	THAPSDRAFT_24379,gene8003	59.7017	47.7156	56.8013	265.716	253.697	240.612	4.533	0.000113426	0.0078961
gene	MSTRG.12163	NA	1.851	3.02625	1.88891	24.171	22.5359	24.921	7.8825	8.86185e-05	0.00761333
gene	MSTRG.12166	THAPSDRAFT_36684,gene8016	9.78549	8.86233	8.44329	4.03507	3.01447	2.68413	0.42009	0.00510521	0.0398367
gene	MSTRG.12177	THAPSDRAFT_263826,gene8025	10.2038	10.6776	9.32804	4.06252	2.7198	4.023	0.415512	0.00458167	0.0379236
gene	MSTRG.12183	NA	2.77572	2.01432	5.44556	1.02526	1.39166	0.94386	0.483749	0.00342803	0.0321115
gene	MSTRG.12191	THAPSDRAFT_263830,gene8034,THAPSDRAFT_36689,gene8035	4.64081	4.11011	3.22669	14.429	12.4554	15.6042	3.08234	0.00144901	0.0211226
gene	MSTRG.12192	THAPSDRAFT_36702,gene8036,THAPSDRAFT_263834,gene8037	8.31339	4.7955	6.34344	34.2771	43.4918	66.7363	6.40275	0.00622253	0.0443621
gene	MSTRG.12196	NA	15.1053	16.2242	10.6715	5.80174	6.45205	6.81151	0.507247	0.0015961	0.0220916
gene	MSTRG.1220	THAPSDRAFT_261145,gene1058	8.70718	7.55039	6.16086	13.0221	14.3687	14.262	1.78593	0.00758982	0.0495626
gene	MSTRG.12203	NA	0.130521	0.236706	0.283443	1.598	1.18398	1.45745	1.97772	0.00260926	0.0277812
gene	MSTRG.12222	THAPSDRAFT_8909,gene8064	6.15574	4.75774	5.64542	9.21628	8.73855	9.40155	1.54623	0.00609305	0.0438453
gene	MSTRG.12224	THAPSDRAFT_36753,gene8066	7.73531	8.49199	8.12314	0.597497	0.751118	0.956904	0.194187	0.000166539	0.0092385
gene	MSTRG.12240	NA	1.2116	2.67478	0.824844	5.96687	6.64116	5.91121	3.02662	0.00112823	0.0188423
gene	MSTRG.12242	NA	3.89886	5.77561	2.90402	7.25414	7.08197	7.01214	1.65149	0.00136075	0.0207769
gene	MSTRG.12245	NA	0.561878	0.234986	0.64974	2.0661	2.52913	1.97691	2.12736	0.00114074	0.0189067
gene	MSTRG.12249	THAPSDRAFT_25101,gene9486	14.1334	15.722	12.6675	42.3397	41.2348	48.584	3.00877	0.00015116	0.00883471
gene	MSTRG.12269	THAPSDRAFT_25111,gene9506	26.7929	23.6719	27.0954	37.5991	39.0493	34.9448	1.4121	0.00229328	0.0261199
gene	MSTRG.12279	PGK5,gene9514	97.5091	159.244	141.882	17.4898	17.0282	15.3884	0.135034	0.00136858	0.0207769
gene	MSTRG.12284	THAPSDRAFT_10371,gene9518	7.30412	4.93527	11.1329	41.3452	41.767	33.1332	4.5061	5.5405e-05	0.00670996
gene	MSTRG.12288	NA	4.68759	3.53113	5.25844	6.73456	6.68881	6.77663	1.39634	0.00192479	0.0239857
gene	MSTRG.12290	THAPSDRAFT_10379,gene9526	13.1277	14.7884	12.8853	42.1973	42.2346	39.7829	2.9264	7.17584e-05	0.00717558
gene	MSTRG.12291	NA	0	0.323855	0.40103	8.53254	7.78766	8.66701	7.57077	0.000513418	0.0145169
gene	MSTRG.12292	THAPSDRAFT_25125,gene9527	12.9891	12.654	8.95512	20.8429	24.3451	25.1852	2.0036	0.00463638	0.0381987
gene	MSTRG.12303	THAPSDRAFT_25130,gene9540	0.592322	0	0	12.479	11.7939	11.9642	11.1896	0.000905649	0.0170825
gene	MSTRG.12311	THAPSDRAFT_10400,gene9548	3.82849	5.72769	2.94284	9.481	8.48271	8.56908	2.00678	0.00147967	0.0213942
gene	MSTRG.12319	NA	27.9814	22.3064	18.2395	0.544244	0.79938	0	0.060052	0.00141113	0.0208637
gene	MSTRG.1232	THAPSDRAFT_1931,gene1069	30.7505	27.702	33.7374	16.0057	17.3175	16.7126	0.552932	0.000227509	0.010769
gene	MSTRG.12320	NA	3.58539	3.05161	3.24139	0.069825	0.12688	0	0.247359	0.000123827	0.00819957
gene	MSTRG.1233	THAPSDRAFT_1932,gene1070	7.50325	7.66016	6.83992	151.142	133.048	134.737	16.9427	1.28282e-05	0.00443607
gene	MSTRG.12334	THAPSDRAFT_37793,gene9566	13.8652	13.1479	15.0606	19.8258	20.9214	19.1994	1.38735	0.000748513	0.0161775
gene	MSTRG.12337	THAPSDRAFT_10421,gene9569	0.355106	0.378132	0.656315	3.27491	4.89482	3.27308	3.22791	0.00266315	0.0280014
gene	MSTRG.12342	THAPSDRAFT_10425,gene9573	36.4663	30.6098	52.6932	83.7981	78.3278	90.032	2.07066	0.00327255	0.0311468
gene	MSTRG.12349	THAPSDRAFT_37813,gene9579	5.6791	5.45838	10.8371	33.7863	38.6436	34.79	4.44259	0.00108327	0.0186241
gene	MSTRG.1235	NA	8.88887	5.60314	9.52397	1.11842	0.981947	0.697771	0.212232	0.000299682	0.011722
gene	MSTRG.12352	THAPSDRAFT_10434,gene9582,THAPSDRAFT_269871,gene9583	4.00405	4.07732	3.80179	0.681013	0.540797	0.835787	0.340549	0.000297934	0.011722
gene	MSTRG.12355	THAPSDRAFT_37795,gene9586,THAPSDRAFT_37758,gene9587	31.7375	29.0357	28.481	50.0163	48.3373	51.3042	1.65824	0.001185	0.0192838
gene	MSTRG.1236	THAPSDRAFT_268136,gene1073	9.38955	10.4439	11.8405	4.79307	4.19334	3.80693	0.45248	0.00243502	0.0270316
gene	MSTRG.12364	THAPSDRAFT_269876,gene9597	7.25632	0	6.89099	109.768	99.5219	92.1047	22.4586	0.00478343	0.0388335
gene	MSTRG.12366	THAPSDRAFT_264384,gene9600	9.74731	0	11.6882	98.63	128.155	96.7667	18.2516	0.00659843	0.0458904
gene	MSTRG.12377	NA	1.15674	0.677705	0.843853	9.81746	9.4928	6.31474	4.94565	0.00207009	0.024827
gene	MSTRG.12387	NA	1.98413	1.19662	1.88759	13.8385	15.6417	13.2301	5.61441	0.000197867	0.00996589
gene	MSTRG.12393	NA	3.04472	3.18655	3.65994	8.07104	7.73914	7.75565	2.0523	0.000295882	0.011722
gene	MSTRG.12396	NA	6.69464	5.39106	9.07677	75.1989	88.153	71.5365	9.72775	4.05411e-05	0.00620764
gene	MSTRG.124	THAPSDRAFT_31674,gene104	25.7378	25.8336	23.4347	38.7613	41.2271	40.3074	1.58958	0.000416568	0.0135418
gene	MSTRG.12403	NA	2.43032	2.20565	2.79567	15.0852	18.4312	11.1808	4.44277	0.00201906	0.0245767
gene	MSTRG.12406	NA	14.5847	11.264	15.0501	32.8374	31.7845	24.6617	2.06518	0.00432517	0.0367536
gene	MSTRG.12407	THAPSDRAFT_25170,gene9633	103.336	126.715	105.106	66.5459	63.3513	57.0501	0.567904	0.00465937	0.0383121
gene	MSTRG.12411	NA	2.34602	3.7862	3.93636	16.72	13.1303	11.2883	3.37548	0.00758154	0.0495626
gene	MSTRG.12417	THAPSDRAFT_25173,gene9639	0.821772	1.47751	0.695091	0	0	0	0.517986	0.000864296	0.0169468
gene	MSTRG.12419	NA	3.72204	4.20504	3.45686	1.53919	1.25011	1.96221	0.542361	0.00521394	0.0400175
gene	MSTRG.12424	NTT3,gene9644	43.8412	41.8052	30.2072	17.6743	17.4903	15.9863	0.468194	0.00430694	0.0366488
gene	MSTRG.12425	THAPSDRAFT_37830,gene9645	16.0146	15.4384	15.492	27.4724	25.1513	26.3123	1.6394	0.000544927	0.0146018
gene	MSTRG.12435	THAPSDRAFT_25181,gene9653	39.8828	30.1835	24.6021	7.66981	8.95651	11.0231	0.320933	0.00736839	0.0486626
gene	MSTRG.12460	THAPSDRAFT_42612,gene9676	537.456	524.66	243.396	46.5826	39.9308	60.2644	0.125335	0.00159208	0.0220916
gene	MSTRG.12478	NA	4.85539	7.39083	1.43972	40.1869	40.1739	35.5945	8.56463	0.000881737	0.0169515
gene	MSTRG.12490	THAPSDRAFT_38240,gene10225,THAPSDRAFT_11075,gene10226	19.2244	14.5501	16.2751	66.6359	56.2221	57.2373	3.43899	0.00113855	0.0189067
gene	MSTRG.12491	THAPSDRAFT_11076,gene10227	16.046	10.0182	14.5149	72.7954	62.5612	67.2126	4.69988	0.000855891	0.0169468
gene	MSTRG.12509	THAPSDRAFT_16378,gene10240	10.827	7.91474	10.9076	2.78455	3.78636	3.58688	0.398532	0.00308038	0.0300409
gene	MSTRG.12511	NA	4.06229	4.39356	5.93235	9.66121	9.12832	8.30656	1.71956	0.00690901	0.0470129
gene	MSTRG.12516	THAPSDRAFT_11093,gene10245	12.8756	12.3848	16.4361	3.24761	3.24522	4.58219	0.310975	0.00263679	0.0279229
gene	MSTRG.12528	THAPSDRAFT_11102,gene10255	4.67861	4.41119	4.30494	17.8733	18.5744	19.7241	3.61455	5.55166e-05	0.00670996
gene	MSTRG.12535	THAPSDRAFT_814,gene10261	0	0.0673378	0	1.4023	1.28599	0.972577	2.16864	0.00175079	0.0228912
gene	MSTRG.12546	NA	0.0912807	0.049043	0.0652425	19.8493	22.4565	21.7343	20.879	6.17934e-06	0.00377723
gene	MSTRG.12547	THAPSDRAFT_269976,gene10274	13.2776	10.06	12.9819	24.3857	25.5818	22.9939	1.91659	0.00140303	0.0208637
gene	MSTRG.12549	NA	5.50454	8.82295	10.165	55.9454	48.9524	42.7718	5.54158	0.00344664	0.0321403
gene	MSTRG.1255	THAPSDRAFT_1953,gene1090	175.632	160.974	185.187	42.5321	40.5707	34.7744	0.227769	0.000146439	0.00876454
gene	MSTRG.12552	THAPSDRAFT_25464,gene10276	7.66238	6.11521	9.57742	0.461773	0.716238	1.23603	0.201376	0.00226107	0.0258383
gene	MSTRG.12561	THAPSDRAFT_11129,gene10284	2.04668	2.39559	2.36248	0.923417	0.564211	0.763723	0.534767	0.00436462	0.0369375
gene	MSTRG.12562	THAPSDRAFT_11130,gene10285	2.57312	5.65449	3.66233	0.193497	0.058163	0.341975	0.253596	0.00468216	0.0384132
gene	MSTRG.12567	THAPSDRAFT_14555,gene10290	7.59313	8.15417	10.2128	33.6724	38.3694	29.9549	3.58637	0.000905417	0.0170825
gene	MSTRG.12577	THAPSDRAFT_11145,gene10298	4.81252	4.75045	6.26812	2.52371	2.66466	2.63824	0.571238	0.00137503	0.0207769
gene	MSTRG.12579	NA	16.6389	10.1085	11.0456	66.2262	73.7728	71.81	5.34796	0.00210734	0.0250702
gene	MSTRG.1259	THAPSDRAFT_1957,gene1094,THAPSDRAFT_31007,gene1095	66.9228	98.9519	59.1021	15.2582	19.6737	19.6436	0.264638	0.000784232	0.0164969
gene	MSTRG.12594	NA	0	0.023227	0	0.15577	0.105646	0.137979	1.12578	0.00464163	0.0382167
gene	MSTRG.12596	THAPSDRAFT_11155,gene10308	0.19322	0.0324706	0.0974468	4.18712	2.48998	4.39923	4.16258	0.00346893	0.032305
gene	MSTRG.12601	THAPSDRAFT_25477,gene10313	28.1302	10.6433	51.0795	64.784	77.0405	58.3077	2.37869	0.00173156	0.0228349
gene	MSTRG.12616	NA	0.784848	1.03713	0.131808	20.2493	14.912	22.3021	12.845	0.000288362	0.0116212
gene	MSTRG.12658	NA	2.75089	3.28232	2.44743	18.1898	17.3936	15.5185	4.77059	0.000149506	0.00880827
gene	MSTRG.12661	NA	0.37016	0	0	4.44183	3.09615	4.08414	4.3589	0.00257389	0.0276683
gene	MSTRG.12666	THAPSDRAFT_42828,gene10367	3.06386	2.69679	3.9687	7.93935	7.33117	6.5088	1.92316	0.000875144	0.0169515
gene	MSTRG.12667	NA	5.29283	3.62294	5.42565	1.26708	1.06208	1.02377	0.36311	0.000507443	0.0145169
gene	MSTRG.12695	THAPSDRAFT_264602,gene10389	0	0	0	0.361583	0.407447	0.240246	1.33291	0.00695849	0.047182
gene	MSTRG.12697	NA	0	0	0	1.89924	1.98554	2.13668	3.00768	2.99275e-05	0.00582136
gene	MSTRG.1270	THAPSDRAFT_1969,gene1106	30.2597	30.173	28.5155	15.6937	12.263	12.9084	0.475867	0.00295839	0.0295669
gene	MSTRG.12701	THAPSDRAFT_25494,gene10392,THAPSDRAFT_25495,gene10393	2.99576	2.95597	3.3884	9.37933	8.71996	7.48544	2.29397	0.00100846	0.01799
gene	MSTRG.12705	NA	5.6112	8.06611	4.7855	1.47232	1.6256	1.09637	0.347384	0.00224415	0.0257655
gene	MSTRG.12711	THAPSDRAFT_25499,gene10403	9.34188	7.19927	13.2532	12.7122	12.5042	11.0873	1.19072	0.00599555	0.0435211
gene	MSTRG.12712	NA	0.191984	0	0.149996	1.90694	1.84773	1.35315	2.3985	0.00159609	0.0220916
gene	MSTRG.12716	THAPSDRAFT_25500,gene10411	0.189864	0	0.436199	0	0	0	0.820387	0.00284457	0.0291218
gene	MSTRG.12719	NA	9.51037	10.7154	8.97936	3.47966	5.13472	3.85559	0.480811	0.00738047	0.0487166
gene	MSTRG.1273	THAPSDRAFT_1972,gene1109	22.7238	22.7559	29.7397	52.2811	56.0982	61.5373	2.1957	0.00264823	0.0279617
gene	MSTRG.12756	NA	0	0.07147	0	1.60033	1.37236	1.50394	2.44313	0.000113844	0.0078961
gene	MSTRG.12758	NA	0.597977	0.406647	0.480724	2.90456	2.60188	2.00597	2.32085	0.00292986	0.0294142
gene	MSTRG.1276	THAPSDRAFT_1973,gene1110	0.27798	0.463458	1.44107	8.93691	6.63703	7.04465	4.97362	0.00288815	0.029192
gene	MSTRG.1277	lhcx5,gene1111	48.3738	50.7088	52.269	6.95281	7.25518	6.31667	0.15189	3.17354e-05	0.0058554
gene	MSTRG.12774	THAPSDRAFT_11300,gene10454	15.2107	14.6019	9.45129	26.2598	26.5533	29.8025	2.1076	0.00462252	0.038135
gene	MSTRG.12791	THAPSDRAFT_25525,gene10473	25.6747	20.6925	12.7698	75.3418	57.6344	78.78	3.64474	0.00714407	0.047996
gene	MSTRG.12798	THAPSDRAFT_25527,gene10477,THAPSDRAFT_25528,gene10478	23.6569	25.8635	21.6375	9.31993	7.99755	9.92904	0.411845	0.000655016	0.0153537
gene	MSTRG.12803	THAPSDRAFT_11327,gene10482,THAPSDRAFT_14374,gene10483	48.1991	32.8431	52.1996	67.5805	69.4456	67.7779	1.51616	0.00597576	0.0434495
gene	MSTRG.12804	NA	0.211233	0.094162	0	4.33934	4.28245	2.66295	4.27417	0.00268739	0.0281374
gene	MSTRG.12810	THAPSDRAFT_15093,gene10489	76.6901	55.6975	129.503	329.311	308.456	324.268	3.69967	0.000404248	0.0135418
gene	MSTRG.12811	THAPSDRAFT_38360,gene10490	83.4791	56.2652	172.203	790.486	670.816	592.792	6.79348	0.000233338	0.010833
gene	MSTRG.12812	GDH_1,gene10491	3.8033	5.41297	5.01093	0.905516	0.657384	1.39438	0.346816	0.00636384	0.0448858
gene	MSTRG.12813	THAPSDRAFT_11337,gene10492	18.8925	30.6869	16.5359	6.75106	5.95406	5.99339	0.334613	0.00116806	0.019083
gene	MSTRG.12828	NA	0.698757	0.460306	0.387906	12.421	15.3094	15.0317	10.0978	0.000170449	0.00930666
gene	MSTRG.12829	THAPSDRAFT_11352,gene10507	17.5143	6.48419	29.5909	87.5157	116.075	78.6286	5.3591	0.000721836	0.0159047
gene	MSTRG.12834	PGP,gene10511	11.9639	12.1791	12.1265	6.0052	7.41043	6.74657	0.588395	0.00328658	0.0312087
gene	MSTRG.12839	NA	0.054879	0.432008	0.168673	16.0659	28.4555	16.2076	17.1246	0.00112016	0.0188392
gene	MSTRG.1284	THAPSDRAFT_21071,gene1115	34.6832	38.4689	43.9521	17.0333	15.5749	13.5847	0.406354	0.00220516	0.0255606
gene	MSTRG.12845	NA	0.060961	0	0.077074	20.743	20.0905	10.2534	16.3469	0.00137561	0.0207769
gene	MSTRG.12847	THAPSDRAFT_11367,gene10518	15.8884	17.2913	17.8849	27.7635	29.3642	30.2084	1.67011	0.00165982	0.0225088
gene	MSTRG.12850	THAPSDRAFT_25550,gene10521	18.2341	14.4254	23.8897	39.2537	39.474	41.8425	2.06229	0.000794552	0.0164969
gene	MSTRG.12859	NA	0.238748	0.378276	0.937718	3.51403	3.73277	3.89479	3.10769	0.00239345	0.0268433
gene	MSTRG.12864	THAPSDRAFT_11383,gene10534	29.8849	41.9339	20.1261	49.4502	49.7523	51.8861	1.75703	0.000290832	0.0116792
gene	MSTRG.12865	NA	0.038452	0	0.194461	2.45252	2.32527	3.18747	3.36018	0.00101301	0.01799
gene	MSTRG.1287	NA	9.19375	11.3366	14.231	1.44477	1.95946	0.623588	0.180053	0.00460594	0.0380676
gene	MSTRG.12871	NA	0.198535	0.150212	0.04336	2.60477	2.65069	1.91881	2.99716	0.00140386	0.0208637
gene	MSTRG.12872	THAPSDRAFT_11390,gene10541	0.389319	0.09875	0	6.2505	6.87786	4.9366	6.06858	0.00121308	0.0195111
gene	MSTRG.12876	NA	5.82033	7.58541	3.26427	34.564	60.6503	67.8174	8.81283	0.00215265	0.0253053
gene	MSTRG.12878	THAPSDRAFT_264656,gene10546	2.25172	5.56897	0.594205	0	0.188498	0	0.352191	0.00405102	0.0352666
gene	MSTRG.12880	THAPSDRAFT_11397,gene10548	19.2719	18.1327	14.6556	2.35617	3.04027	2.44782	0.19941	0.000451177	0.0141479
gene	MSTRG.12886	NA	2.82193	2.56381	1.31967	16.858	10.2453	12.6687	4.52858	0.00450372	0.0376716
gene	MSTRG.12891	THAPSDRAFT_bd208,gene11492	27.0136	17.7262	9.62602	1.64964	1.32047	2.03536	0.154418	0.00660675	0.0459226
gene	MSTRG.12897	NA	199.73	266.868	273.549	65.4124	65.7104	59.6735	0.262568	0.00160166	0.0220916
gene	MSTRG.1290	THAPSDRAFT_261158,gene1120	9.00701	8.08092	9.87865	56.3435	61.9953	73.812	6.4431	0.000328284	0.0120369
gene	MSTRG.12916	THAPSDRAFT_bd1757,gene11700	16.4215	23.5024	17.8905	4.49336	3.68385	5.58417	0.280679	0.0021442	0.0252982
gene	MSTRG.12924	THAPSDRAFT_bd393,gene11710	26.6071	23.8794	25.0909	15.1899	15.8377	14.9077	0.621251	0.000877379	0.0169515
gene	MSTRG.12928	THAPSDRAFT_bd1766,gene11714	133.86	93.3821	29.54	3.67594	4.57663	3.79041	0.0726243	0.00618859	0.044226
gene	MSTRG.12945	HSF41,gene11730,THAPSDRAFT_bd694,gene11731	6.16142	5.98468	4.29019	21.7127	20.7213	18.6724	3.3671	0.000922533	0.0172316
gene	MSTRG.12963	THAPSDRAFT_bd1792,gene11746	3.21338	6.37012	8.20528	0.180879	0.309614	0	0.173201	0.00759225	0.0495626
gene	MSTRG.12969	THAPSDRAFT_bd410,gene11753	4.13396	3.24121	3.89695	58.5417	62.1465	63.1065	13.0279	2.21517e-05	0.00500572
gene	MSTRG.12978	NA	5.02828	3.33748	6.59722	13.6097	11.8856	9.93358	2.11026	0.00174037	0.0228874
gene	MSTRG.12980	THAPSDRAFT_bd731,gene11762	2.56706	2.56083	1.9124	0.0704399	0.08386	0.10322	0.329428	0.000111819	0.0078961
gene	MSTRG.12981	THAPSDRAFT_bd1799,gene11763	25.97	30.1403	39.9662	11.3588	13.6188	13.5176	0.418338	0.00704686	0.0475739
gene	MSTRG.12984	PAH1,gene11765,THAPSDRAFT_bd735,gene11766	2.35014	3.00081	4.29411	66.2749	101.892	56.3536	17.4237	0.00108039	0.0186027
gene	MSTRG.12986	THAPSDRAFT_bd737,gene11768	0	0.044872	0.168166	6.12252	9.39129	5.03199	7.08204	0.00179331	0.023067
gene	MSTRG.12987	NA	0	0	0.302472	4.23854	2.86846	2.81024	3.83806	0.0016842	0.0226484
gene	MSTRG.12989	NA	1.13671	0.565016	1.43717	4.6775	5.35056	3.83218	2.70356	0.000923245	0.0172316
gene	MSTRG.12996	THAPSDRAFT_bd1652,gene11390	72.8461	80.7971	74.6116	21.1373	21.8886	22.1254	0.296289	2.37606e-05	0.00509993
gene	MSTRG.13001	THAPSDRAFT_bd1173,gene11394	24.4006	44.7127	23.6898	3.70442	3.744	4.85109	0.171786	0.00057767	0.0147782
gene	MSTRG.13003	THAPSDRAFT_bd753,gene11396	1.29989	3.22252	1.74643	0	0.0961763	0	0.353129	0.00711931	0.0479037
gene	MSTRG.1301	NA	8.74927	7.98779	16.2444	49.9061	40.4929	51.2804	4.04457	0.00254008	0.0274969
gene	MSTRG.13013	THAPSDRAFT_bd1811,gene11404	37.3707	35.2532	36.915	45.1965	46.1329	47.3886	1.25686	0.00191254	0.0239289
gene	MSTRG.13015	NA	0.695342	0	0.829623	2.87028	2.56158	3.65318	2.66331	0.00730551	0.0484309
gene	MSTRG.13019	THAPSDRAFT_bd765,gene11407	22.716	13.9963	19.682	0.877593	1.59167	2.35563	0.12877	0.00327103	0.0311468
gene	MSTRG.13025	THAPSDRAFT_bd1820,gene11414	297.923	435.256	239.476	49.457	39.666	35.0405	0.137084	0.000829687	0.0166383
gene	MSTRG.1303	THAPSDRAFT_1995,gene1134	7.9654	9.92917	6.36133	23.7553	20.5098	25.8819	2.76993	0.00041459	0.0135418
gene	MSTRG.13031	THAPSDRAFT_bd783,gene11421	7.83267	17.2182	10.5981	1.06201	1.46922	1.48441	0.194202	0.00375625	0.0336899
gene	MSTRG.13037	NA	0.206816	0.654112	0.030082	7.61969	7.05249	5.34516	6.11898	0.000919497	0.0172316
gene	MSTRG.13047	NA	6.18336	8.70598	7.67185	1.88169	1.06708	1.61723	0.297538	0.00372036	0.0334909
gene	MSTRG.13053	THAPSDRAFT_bd1839,gene11450	249.705	217.037	233.413	1015.57	996.449	1140.27	4.4748	0.000184041	0.00962657
gene	MSTRG.13054	THAPSDRAFT_bd1840,gene11451	112.539	104.11	121.83	330.124	403.993	457.167	3.45332	0.00175376	0.0228912
gene	MSTRG.13056	NA	0.164741	0.008984	0.724907	4.17142	2.65682	2.89326	3.21459	0.00275666	0.0285981
gene	MSTRG.13058	NA	155.26	336.381	231.694	17.1174	15.0371	18.0079	0.078332	0.00153184	0.0216762
gene	MSTRG.13059	THAPSDRAFT_bd833,gene11461	12.4062	12.4769	10.0365	41.3442	39.6408	32.18	3.08433	0.00171701	0.0227879
gene	MSTRG.1306	THAPSDRAFT_26874,gene1137,THAPSDRAFT_21081,gene1138	3.75498	5.40744	2.70626	4.51434	4.90275	4.94318	1.23272	0.00541286	0.0409882
gene	MSTRG.13060	NA	4.07631	3.01082	2.86646	8.97941	8.5088	8.11422	2.2251	0.00448523	0.0376716
gene	MSTRG.13075	THAPSDRAFT_bd843,gene11470,THAPSDRAFT_bd439,gene11471	26.7019	26.4377	26.2705	11.6395	9.75257	10.1351	0.417875	0.000611685	0.0150789
gene	MSTRG.13081	THAPSDRAFT_bd1849,gene11475	19.943	15.9312	23.9024	28.8867	27.1977	26.0491	1.34269	0.00074172	0.0161356
gene	MSTRG.13083	THAPSDRAFT_bd850,gene11476	0.147191	0.381538	0.041537	1.74068	1.49555	2.0406	2.36637	0.000524611	0.0145169
gene	MSTRG.13085	NA	0.565195	0	0.320444	17.5383	20.2118	12.6067	13.4671	0.000702329	0.0158087
gene	MSTRG.13090	THAPSDRAFT_bd856,gene11482	25.5276	34.3382	26.0046	5.16277	3.19778	5.251	0.188703	0.0016809	0.0226484
gene	MSTRG.13091	NA	3.85052	3.85745	2.83361	6.81993	7.96197	8.06332	1.94169	0.00223066	0.0256649
gene	MSTRG.13096	THAPSDRAFT_bd861,gene11496,THAPSDRAFT_bd74,gene11497	11.3868	7.92435	16.6781	4.32226	3.46341	3.21103	0.357395	0.000472674	0.0144934
gene	MSTRG.1310	NA	0	0	0	1.51493	1.31301	1.83999	2.55146	0.000835795	0.016728
gene	MSTRG.13100	THAPSDRAFT_bd211,gene11500	5.63382	5.89348	6.86589	0.748562	0.230511	0.700701	0.215533	0.00162866	0.0223049
gene	MSTRG.13103	THAPSDRAFT_bd1221,gene11503	21.3374	20.4373	18.7962	11.4981	11.2405	11.6718	0.591774	0.00053659	0.0146018
gene	MSTRG.13106	THAPSDRAFT_bd153,gene11507	0.174863	0.086339	0.013028	5.74225	5.15537	4.44708	5.60159	0.000276668	0.0115192
gene	MSTRG.13109	THAPSDRAFT_bd885,gene11513	0.117966	0.521017	0.568967	6.69801	7.48151	5.37254	5.36182	0.00174678	0.0228912
gene	MSTRG.13110	THAPSDRAFT_bd886,gene11514	2.70941	2.70832	3.39523	1.42586	1.84807	1.49402	0.651819	0.00690838	0.0470129
gene	MSTRG.13113	THAPSDRAFT_bd890,gene11518,THAPSDRAFT_bd1214,gene11519	5.18256	6.79331	6.32376	1.09361	1.21395	1.80516	0.334926	0.00315302	0.0304988
gene	MSTRG.13133	NA	6.16145	7.23904	8.9529	0.755815	0.376285	1.46247	0.215367	0.00626207	0.0445072
gene	MSTRG.13134	THAPSDRAFT_bd906,gene11531	3.46249	3.32477	2.52862	5.00799	5.20914	6.17951	1.59833	0.00776488	0.0498787
gene	MSTRG.13146	THAPSDRAFT_bd917,gene11540	9.14567	10.8729	13.8855	1.97049	2.95259	2.02652	0.267081	0.0029025	0.0292506
gene	MSTRG.13154	THAPSDRAFT_bd1882,gene11547	51.5666	48.5045	82.0069	2.23024	2.67602	6.70536	0.0737198	0.00494367	0.0393384
gene	MSTRG.13156	THAPSDRAFT_bd1884,gene11549	49.8953	70.0178	46.0343	20.7253	21.4876	21.0481	0.407607	0.000476638	0.0145169
gene	MSTRG.13159	THAPSDRAFT_bd1237,gene11551	0.052836	0.199603	0.166033	1.78773	1.39438	2.49066	2.52296	0.00589898	0.0431471
gene	MSTRG.13160	THAPSDRAFT_bd933,gene11552	0	0	0	2.52317	2.99675	3.00082	3.8362	0.000104734	0.0078961
gene	MSTRG.13169	NA	0.055193	0	0	1.56115	2.92801	1.70764	2.95007	0.0062264	0.0443621
gene	MSTRG.13170	THAPSDRAFT_bd938,gene11557	0.16759	0.0473107	0.174424	1.39388	1.0911	0.920488	1.86988	0.00308638	0.0300409
gene	MSTRG.13173	THAPSDRAFT_bd1670,gene11559	15.4699	32.754	34.2884	3.03166	2.98303	3.61028	0.155702	0.00779579	0.0499999
gene	MSTRG.13178	THAPSDRAFT_bd945,gene11563	20.1905	16.2938	22.3123	33.7707	31.577	33.1633	1.62851	0.000949731	0.0174654
gene	MSTRG.13179	THAPSDRAFT_bd1890,gene11564	59.5273	49.1347	73.9606	189.373	188.628	175.762	2.97145	1.11241e-06	0.00191187
gene	MSTRG.1318	THAPSDRAFT_2010,gene1149	3.00657	4.32195	3.28473	0.175328	0.302258	0.043166	0.262098	0.00112902	0.0188423
gene	MSTRG.13183	THAPSDRAFT_bd463,gene11569	45.7665	43.4657	42.5535	21.191	24.3076	19.5507	0.502949	0.00270207	0.0282065
gene	MSTRG.13186	THAPSDRAFT_bd954,gene11571	15.912	10.6007	18.7066	26.747	26.2122	27.0522	1.71372	0.00240412	0.0269381
gene	MSTRG.13208	NA	0.820259	1.71182	0.514837	0	0	0	0.527643	0.00109061	0.0186241
gene	MSTRG.1321	NA	13.7267	15.0936	9.43234	227.857	238.608	230.273	17.6454	2.25175e-05	0.00500572
gene	MSTRG.1323	NA	3.50331	2.84378	4.5245	33.2796	29.7397	28.537	6.73963	2.18127e-05	0.00500572
gene	MSTRG.13232	NA	1.27079	1.70731	0.495177	0	0	0.178789	0.521433	0.00150983	0.0215549
gene	MSTRG.13248	THAPSDRAFT_bd1935,gene11630	25.9006	23.8878	39.7157	66.6717	77.1209	69.7856	2.33196	0.0021942	0.0255286
gene	MSTRG.13258	THAPSDRAFT_bd2107,gene11645	28.1346	25.2884	25.2133	18.6058	16.4196	15.9967	0.660657	0.00776146	0.0498787
gene	MSTRG.13268	NA	0.072508	0.002697	0	7.63523	6.84988	6.06804	7.62522	9.55285e-05	0.00787525
gene	MSTRG.13282	THAPSDRAFT_bd1092,gene11668,THAPSDRAFT_bd1094,gene11669,THAPSDRAFT_bd1095,gene11670	2.94504	3.40396	2.01293	0.84566	0.700749	0.976889	0.501883	0.000702373	0.0158087
gene	MSTRG.13284	NA	51.2181	43.8827	58.4231	136.565	140.87	149.894	2.72633	0.000225457	0.010769
gene	MSTRG.1329	THAPSDRAFT_2018,gene1158	0.575729	0.614069	1.2441	4.49248	5.80022	3.94152	3.12362	0.00252434	0.0274874
gene	MSTRG.1330	THAPSDRAFT_2019,gene1159	4.98416	3.74696	5.40433	9.0234	8.60778	8.77409	1.70183	0.000709053	0.015847
gene	MSTRG.1341	NA	13.3983	5.10073	15.3674	66.4604	75.4172	39.8332	4.9662	0.0047007	0.0384562
gene	MSTRG.1345	NA	0	0.160492	0.13344	2.17181	1.73757	1.99713	2.70905	0.000829978	0.0166383
gene	MSTRG.1346	THAPSDRAFT_2035,gene1175	1.13185	1.50507	1.44199	5.93458	7.59681	6.6176	3.27007	0.00101705	0.018036
gene	MSTRG.1358	THAPSDRAFT_21092,gene1187	20.7234	22.6769	21.3181	38.1795	34.7496	37.5878	1.68206	0.000863935	0.0169468
gene	MSTRG.1359	THAPSDRAFT_268147,gene1189	6.04167	4.28483	5.9763	17.6077	13.4553	18.687	2.69689	0.00496114	0.0393634
gene	MSTRG.136	NA	110.237	113.103	99.4942	257.998	291.053	276.928	2.56241	0.000212881	0.0104749
gene	MSTRG.1367	THAPSDRAFT_21094,gene1195	10.2511	15.8281	9.04676	0.920082	1.12827	1.60151	0.182969	0.000333346	0.0120369
gene	MSTRG.1378	THAPSDRAFT_2065,gene1206,THAPSDRAFT_32067,gene1208	5.98608	8.66045	4.88163	19.9128	20.1101	19.5408	2.91338	0.000175072	0.0093943
gene	MSTRG.1379	THAPSDRAFT_2066,gene1207	0.00909538	0	0	0.885132	0.523484	0.631908	1.66775	0.00593046	0.0432757
gene	MSTRG.1386	THAPSDRAFT_2073,gene1215	78.1277	69.2495	83.8419	63.607	58.1174	61.0102	0.78688	0.00551618	0.0415181
gene	MSTRG.1404	THAPSDRAFT_32366,gene1233	32.7508	26.1002	29.152	67.7547	66.5378	68.7142	2.25981	0.00112008	0.0188392
gene	MSTRG.1409	THAPSDRAFT_21109,gene1238	3.28541	4.44798	4.25474	8.73465	7.81648	8.22146	1.86559	0.00653378	0.0455937
gene	MSTRG.1416	THAPSDRAFT_31938,gene1243	41.6702	56.1031	32.9892	18.7723	20.2242	23.5249	0.514115	0.000703511	0.0158087
gene	MSTRG.1427	THAPSDRAFT_21119,gene1252	31.7644	20.1557	35.6323	11.9198	10.7772	10.7045	0.400147	0.000888518	0.0170172
gene	MSTRG.144	NA	10.858	13.0743	15.5127	28.2255	28.7493	29.9042	2.11988	0.00516809	0.0399115
gene	MSTRG.1443	THAPSDRAFT_20069,gene1267	226.078	317.299	160.39	70.6026	69.9126	94.0009	0.359743	0.00069238	0.0157865
gene	MSTRG.1449	THAPSDRAFT_31907,gene1274	11.1267	25.3359	10.7161	2.13793	2.27059	2.0866	0.21285	0.00201387	0.0245767
gene	MSTRG.1450	THAPSDRAFT_261217,gene1275,THAPSDRAFT_261219,gene1276	14.9051	15.6377	14.341	4.89524	4.76006	5.65027	0.383956	0.000245643	0.0109158
gene	MSTRG.1459	THAPSDRAFT_240,gene1286	19.4798	19.0552	12.6862	34.9884	31.1164	38.7322	2.05864	0.00545577	0.0412379
gene	MSTRG.1461	THAPSDRAFT_21133,gene1288	14.1403	15.8196	11.5384	31.0057	30.369	33.024	2.24003	4.27245e-05	0.00625738
gene	MSTRG.1464	THAPSDRAFT_2150,gene1291,THAPSDRAFT_261226,gene1293	7.86062	6.7358	10.4324	2.79084	3.22269	2.66051	0.412204	0.000297418	0.011722
gene	MSTRG.1474	THAPSDRAFT_2160,gene1301	6.0631	9.51613	8.45342	2.19739	2.33907	1.81109	0.351205	0.00580578	0.0426157
gene	MSTRG.1478	THAPSDRAFT_21143,gene1304,THAPSDRAFT_32414,gene1305	18.1274	14.7331	18.2104	32.1713	32.7469	29.8383	1.79312	0.00074046	0.0161356
gene	MSTRG.1482	THAPSDRAFT_270321,gene1308	16.3702	17.0353	12.9155	2.2126	1.94244	1.73518	0.183285	0.000198533	0.00996589
gene	MSTRG.1483	THAPSDRAFT_32176,gene1309	72.3695	58.9414	88.0494	121.336	114.528	101.341	1.51085	0.0017885	0.023067
gene	MSTRG.1493	NA	0.164054	0.131019	0.065274	1.27171	2.13951	1.35997	2.29353	0.00645153	0.0452735
gene	MSTRG.1502	PSBP,gene1327	5.23055	6.00691	7.68322	0.342614	0.341956	0.329783	0.182811	0.000310718	0.0119387
gene	MSTRG.1505	NA	17.0934	19.5922	17.7208	33.6426	36.747	32.2675	1.84862	0.00165968	0.0225088
gene	MSTRG.1509	THAPSDRAFT_21159,gene1332	32.8379	40.4094	36.3046	6.62253	10.7236	11.8163	0.282387	0.00689949	0.0470129
gene	MSTRG.1529	NA	0.405611	0	0	9.5857	11.2362	13.2706	10.9786	0.000705967	0.0158353
gene	MSTRG.1534	THAPSDRAFT_2215,gene1358	7.85623	9.02219	7.03259	5.92949	5.72904	6.28128	0.790782	0.000621011	0.0151156
gene	MSTRG.155	NA	13.2512	12.1493	13.601	23.0271	24.1579	25.4359	1.79215	0.000623974	0.0151156
gene	MSTRG.1550	NA	15.3024	14.2449	17.1186	23.7217	27.664	22.6479	1.53343	0.00602561	0.0437071
gene	MSTRG.1563	THAPSDRAFT_21184,gene1382	6.48806	5.99299	7.94291	3.43015	2.95556	2.48435	0.499477	0.0022712	0.0259027
gene	MSTRG.1573	NA	0	0	0	1.11159	1.16507	0.818056	2.02203	0.00148511	0.0214067
gene	MSTRG.158	NA	8.35435	7.3099	11.062	20.3759	18.2883	16.8958	1.94723	0.0010263	0.0181226
gene	MSTRG.1581	THAPSDRAFT_31923,gene1400	6.03374	6.1542	4.33127	1.21793	1.21488	1.55077	0.366355	0.000554319	0.0146418
gene	MSTRG.1582	DGT,gene1401	23.2138	19.7307	19.109	36.6836	40.3794	45.741	1.93915	0.00629903	0.0446564
gene	MSTRG.1588	THAPSDRAFT_261283,gene1407	16.6537	14.6914	19.2113	18.4746	18.662	18.3256	1.08253	0.00662241	0.0459545
gene	MSTRG.160	THAPSDRAFT_20613,gene127	113.354	88.498	102.115	26.6039	22.5515	28.9614	0.262689	0.00120403	0.0194655
gene	MSTRG.1608	THAPSDRAFT_21203,gene1422	14.2732	16.2962	9.87993	41.4875	30.4786	30.4366	2.50264	0.00703194	0.0475248
gene	MSTRG.1612	NA	7.59951	8.89039	6.2086	8.3904	8.50318	8.73277	1.14262	0.00169718	0.0226484
gene	MSTRG.1619	THAPSDRAFT_32064,gene1433	11.7874	11.3182	9.04311	18.113	16.8288	19.2854	1.65425	0.00440628	0.0372395
gene	MSTRG.1627	NA	38.8989	41.4462	33.2313	23.293	26.0961	22.0334	0.646099	0.00753754	0.0493426
gene	MSTRG.1633	THAPSDRAFT_16755,gene1447	7.02354	2.45497	10.8544	13.482	14.7957	11.3525	1.91306	0.00457001	0.0378775
gene	MSTRG.1636	THAPSDRAFT_21216,gene1451	36.3979	32.1994	38.7658	86.3384	92.9884	86.582	2.41748	5.99861e-05	0.00697913
gene	MSTRG.1639	AMT4,gene1453	76.0129	83.7328	73.4688	50.5321	53.2933	55.3402	0.692368	0.000803978	0.0164969
gene	MSTRG.1641	NA	0	0.461171	0.156505	3.35863	2.31178	4.94631	3.76986	0.007698	0.0497125
gene	MSTRG.1648	THAPSDRAFT_21223,gene1462	23.5368	22.8867	25.6606	17.0127	16.7286	16.4066	0.704223	0.000118564	0.00793548
gene	MSTRG.165	THAPSDRAFT_20615,gene129	21.4618	18.4482	22.2384	13.699	14.2317	12.3696	0.658418	0.00185421	0.0234109
gene	MSTRG.1652	NA	6.53963	5.69822	8.08246	1.24346	0.504043	0.646389	0.225677	0.00166331	0.0225316
gene	MSTRG.1657	NA	6.1741	5.57539	6.70363	10.1948	9.89625	11.5671	1.6044	0.00409658	0.0354058
gene	MSTRG.166	THAPSDRAFT_997,gene130	83.6055	91.3307	93.2498	40.1075	38.7895	34.3035	0.426991	0.000927507	0.0172557
gene	MSTRG.1660	THAPSDRAFT_21224,gene1471	22.5547	3.89686	25.562	98.3189	107.74	88.8139	6.21027	0.00691088	0.0470129
gene	MSTRG.1665	THAPSDRAFT_2328,gene1476,THAPSDRAFT_21227,gene1477	40.7367	44.895	36.8676	46.0993	46.7394	46.8543	1.15239	0.000591425	0.0148507
gene	MSTRG.1672	THAPSDRAFT_2335,gene1483	20.1861	20.1796	16.2041	1.02771	0.987236	0.696999	0.096921	0.000113415	0.0078961
gene	MSTRG.1673	THAPSDRAFT_268232,gene1484	51.9381	48.2484	58.2001	71.6956	67.7845	70.9063	1.31293	0.00202516	0.0245775
gene	MSTRG.1674	NA	0	0.160454	0	11.4868	16.8016	8.98907	12.46	0.00110974	0.0188392
gene	MSTRG.1679	THAPSDRAFT_2343,gene1491	39.6788	37.0221	71.1041	6.6685	8.21981	9.18884	0.180402	0.00181796	0.0232121
gene	MSTRG.1686	THAPSDRAFT_21233,gene1496	25.6538	48.5306	14.8069	2.88754	3.85444	6.36972	0.201231	0.00188409	0.0237159
gene	MSTRG.170	NA	36.1957	63.7968	25.6973	18.9443	22.6697	20.71	0.568482	0.00724816	0.0483302
gene	MSTRG.1706	NA	5.67455	4.13584	5.01609	28.2352	27.363	24.353	4.62448	0.000316541	0.01194
gene	MSTRG.173	NA	0.934664	0.508349	1.05725	6.17205	6.50631	5.51819	3.81156	8.89128e-05	0.00761333
gene	MSTRG.1732	NA	0	0.17254	0	1.61044	1.17057	1.70374	2.379	0.00161314	0.02219
gene	MSTRG.1733	HDP1,gene1538	4.40442	4.99434	5.48677	1.28922	1.4695	1.11245	0.382411	0.000966681	0.0176455
gene	MSTRG.1738	NA	2.3394	2.26786	1.05741	0.187593	0.036552	0	0.388859	0.00526723	0.0402528
gene	MSTRG.1743	THAPSDRAFT_21258,gene1548,THAPSDRAFT_32051,gene1549	28.8546	25.3514	27.7891	8.76511	7.41562	7.12568	0.307071	0.000431373	0.0137344
gene	MSTRG.1744	NA	0	0	0	6.59225	4.94096	4.27722	6.18102	0.000670431	0.0154273
gene	MSTRG.175	THAPSDRAFT_31652,gene135	13.7759	9.80421	17.8634	20.7577	21.5854	20.0852	1.46444	0.000354731	0.0124396
gene	MSTRG.1769	NA	0	0	0	0.249619	0.393261	0.311929	1.31688	0.00483192	0.0389133
gene	MSTRG.1774	THAPSDRAFT_21271,gene1574	42.3694	44.2879	52.2404	30.5335	26.9447	24.6699	0.594259	0.00699003	0.0472928
gene	MSTRG.1777	NA	0.252061	0.537894	0.174384	4.24106	3.19936	3.22302	3.49752	0.000983918	0.0178554
gene	MSTRG.1778	THAPSDRAFT_2425,gene1577	3.08627	3.66516	4.95607	0.190175	0.237052	0.175384	0.244708	0.00079748	0.0164969
gene	MSTRG.1780	THAPSDRAFT_32140,gene1579	10.6317	11.6142	6.25556	3.89793	3.79714	4.36548	0.506267	0.00338627	0.0318786
gene	MSTRG.1784	NA	3.93611	3.90201	4.35962	20.0672	18.4035	17.5579	3.85992	6.48356e-05	0.00709553
gene	MSTRG.1785	THAPSDRAFT_261368,gene1582	0.499235	0.158114	0.313031	7.76794	10.2769	9.58062	7.66488	0.000411495	0.0135418
gene	MSTRG.179	THAPSDRAFT_260785,gene139	0.0631346	0.448729	0.245156	2.46863	3.99363	5.30884	3.89827	0.00770817	0.0497408
gene	MSTRG.1819	AGPR,gene1615	119.069	96.9441	119.182	28.5781	36.9938	32.5234	0.295425	0.000950317	0.0174654
gene	MSTRG.1834	THAPSDRAFT_21299,gene1628	1.59178	1.46338	1.84385	15.2947	12.6183	11.4921	5.29365	0.000284125	0.0116212
gene	MSTRG.1837	THAPSDRAFT_32493,gene1632,THAPSDRAFT_32347,gene1633,THAPSDRAFT_2484,gene1635	3.70122	3.53732	5.06894	33.8285	30.1908	27.6548	6.11377	0.000117746	0.00792335
gene	MSTRG.1839	THAPSDRAFT_2483,gene1634	2.45234	4.54809	3.77473	167.22	164.244	159.651	36.8485	0.000174709	0.0093943
gene	MSTRG.1848	THAPSDRAFT_21303,gene1642	6.3591	6.50833	7.38923	2.24279	2.60455	2.24596	0.431407	0.000411839	0.0135418
gene	MSTRG.1863	THAPSDRAFT_2505,gene1656	27.0017	23.546	38.1807	19.6991	16.6958	15.6057	0.593091	0.00556215	0.0416876
gene	MSTRG.1867	THAPSDRAFT_39539,gene1659	61.076	65.7889	53.8445	84.1093	89.6872	86.8228	1.45441	0.000783594	0.0164969
gene	MSTRG.1881	THAPSDRAFT_2521,gene1671	0.950599	0	0.954839	3.34389	3.27342	2.86203	2.56122	0.00479389	0.0388335
gene	MSTRG.1895	THAPSDRAFT_261403,gene1682	72.9773	73.0411	78.7379	89.9525	95.1995	88.8099	1.21095	0.00552535	0.0415369
gene	MSTRG.1905	THAPSDRAFT_2543,gene1694	147.597	166.99	136.194	73.5573	72.9315	71.4604	0.49378	7.0708e-05	0.00717558
gene	MSTRG.1907	THAPSDRAFT_261414,gene1696	28.6316	24.8953	32.0251	109.49	118.171	115.619	3.87761	3.09317e-05	0.0058554
gene	MSTRG.1909	THAPSDRAFT_268286,gene1697	9.02739	2.92003	15.3929	17.4828	16.4278	15.7252	1.87802	0.00763162	0.0495878
gene	MSTRG.191	THAPSDRAFT_20620,gene146	71.6325	78.2189	70.5178	40.0196	36.8655	41.0202	0.544683	0.000416652	0.0135418
gene	MSTRG.1911	THAPSDRAFT_21327,gene1700	253.374	107.612	303.549	19.3169	17.0985	20.293	0.0924552	0.000702757	0.0158087
gene	MSTRG.1914	THAPSDRAFT_21328,gene1702	39.8798	10.3248	42.1267	0	0	0	0.0342893	0.000800982	0.0164969
gene	MSTRG.1916	THAPSDRAFT_2552,gene1703	13.1157	10.5763	13.0798	6.85574	5.73093	5.35533	0.520311	0.00321156	0.0307781
gene	MSTRG.1919	THAPSDRAFT_25933,gene1705	428.759	464.849	487.67	48.6999	38.9669	54.2201	0.103879	0.000314128	0.01194
gene	MSTRG.1920	NA	0.583145	1.50339	0.590752	3.59453	4.06846	3.27416	2.56757	0.00408106	0.035355
gene	MSTRG.1921	THAPSDRAFT_2555,gene1706	17.3431	24.6176	14.1961	10.0602	9.66682	10.7984	0.596854	0.00032936	0.0120369
gene	MSTRG.1938	THAPSDRAFT_31705,gene1721	238.88	168.531	296.877	145.85	163.51	135.064	0.627194	0.00216983	0.0254353
gene	MSTRG.1940	THAPSDRAFT_21339,gene1723	12.8263	5.02415	18.9183	85.0669	77.5335	78.2011	6.42918	0.000382087	0.0131398
gene	MSTRG.1944	THAPSDRAFT_2576,gene1727	3.7706	4.08152	2.36414	25.5626	13.5348	23.3867	4.98899	0.00515324	0.039873
gene	MSTRG.1945	THAPSDRAFT_2577,gene1728	59.7302	86.906	42.2165	10.1543	14.203	14.0166	0.231641	0.000790754	0.0164969
gene	MSTRG.1951	NA	6.8621	6.48348	6.44651	0.19395	0.064166	0.034854	0.144136	4.87272e-05	0.00644479
gene	MSTRG.197	THAPSDRAFT_1017,gene151	5.96195	5.28976	6.88105	16.9551	17.1469	14.0922	2.39059	0.000556315	0.0146418
gene	MSTRG.1989	AMT2,gene1770	390.101	214.598	389.883	59.5125	71.1585	81.1079	0.215059	0.00298223	0.0297096
gene	MSTRG.1996	THAPSDRAFT_16265,gene1776	11.0953	9.96658	30.6138	111.519	89.028	71.8349	5.27882	0.00358915	0.0330244
gene	MSTRG.2008	THAPSDRAFT_2635,gene1786	9.88057	13.4278	12.2601	0.895795	0.289355	0.758341	0.128119	0.00108479	0.0186241
gene	MSTRG.2010	NA	2.05202	2.07404	1.39527	0.199365	0.56052	0.541827	0.511886	0.00773468	0.0497959
gene	MSTRG.2019	THAPSDRAFT_261451,gene1796	6.41557	11.7299	4.80326	13.6572	14.0921	12.82	1.84874	0.00664825	0.0460312
gene	MSTRG.2025	THAPSDRAFT_21370,gene1802	15.4826	15.5716	14.8736	2.34151	3.32611	5.04157	0.274101	0.00688765	0.0470129
gene	MSTRG.2045	THAPSDRAFT_268316,gene1819,THAPSDRAFT_21381,gene1820	0	0	0	226.96	238.866	200.214	222.046	2.97007e-06	0.00346452
gene	MSTRG.2057	THAPSDRAFT_2679,gene1830	12.4976	15.0998	12.3571	39.8913	36.6195	37.5049	2.75987	0.000194817	0.00996141
gene	MSTRG.2061	THAPSDRAFT_21390,gene1834	70.7549	47.105	127.669	0	0	0	0.0124358	9.50102e-06	0.00394525
gene	MSTRG.2067	THAPSDRAFT_32053,gene1839	2.4693	0.228855	5.21331	19.6068	20.2554	22.3252	6.68044	0.00122189	0.0195771
gene	MSTRG.2069	PF2K1,gene1841	18.3844	15.4323	14.7074	35.3951	32.0029	33.1568	2.02062	0.00313303	0.0303526
gene	MSTRG.2075	THAPSDRAFT_2698,gene1847	48.6541	49.7846	66.294	5.44383	7.0884	4.15415	0.114401	0.000719984	0.0159047
gene	MSTRG.2083	THAPSDRAFT_21405,gene1855	8.97595	9.18261	11.4991	17.4072	16.717	14.7453	1.57371	0.0059583	0.0433933
gene	MSTRG.2089	NA	0.016553	0.041054	0	5.26728	4.05257	3.72779	5.21181	0.000477818	0.0145169
gene	MSTRG.209	THAPSDRAFT_20629,gene162	28.6866	23.2965	26.8181	13.7438	14.536	13.9093	0.550007	0.00152669	0.0216713
gene	MSTRG.2092	NA	3.6317	4.38976	2.83925	10.3096	13.1374	12.5308	2.88	0.000789517	0.0164969
gene	MSTRG.2098	THAPSDRAFT_31862,gene1866	83.5111	70.4834	91.787	42.3827	51.7839	47.4081	0.574575	0.00414782	0.0356603
gene	MSTRG.2104	NA	12.6945	10.7019	14.405	18.3553	18.8875	19.6885	1.4568	0.00217621	0.0254382
gene	MSTRG.2106	NA	2.6431	2.23899	2.4743	9.97258	8.54184	7.18191	2.73699	0.00200087	0.0244925
gene	MSTRG.2110	NA	12.244	9.1987	10.4261	24.9803	27.1768	25.2667	2.30285	0.00209448	0.0250232
gene	MSTRG.2111	NA	0.219091	0.507779	0.024912	0.696835	0.62453	0.739266	1.39454	0.000249929	0.0110076
gene	MSTRG.212	NA	0.181292	0.304142	0.273555	2.31633	2.1761	1.82958	2.47629	0.00079484	0.0164969
gene	MSTRG.2127	THAPSDRAFT_21425,gene1889	12.2919	14.4255	14.879	23.0358	21.9272	21.306	1.55417	0.00735399	0.0486191
gene	MSTRG.2134	NA	6.7616	9.31325	8.43543	3.6112	3.95466	4.0733	0.538457	0.00772145	0.0497538
gene	MSTRG.214	NA	0.064172	0	0	1.21367	0.803303	0.858495	1.90868	0.00364618	0.0332868
gene	MSTRG.2151	THAPSDRAFT_21444,gene1910	90.8275	83.5746	110.749	60.1779	63.8579	60.4216	0.64502	0.000808771	0.0165056
gene	MSTRG.2153	NA	5.04718	4.79711	3.92773	10.6943	10.6078	11.3305	2.15152	0.000617316	0.0151156
gene	MSTRG.2160	THAPSDRAFT_2770,gene1916	72.8992	72.8419	73.7013	28.691	30.6712	25.5037	0.393077	0.000547791	0.0146018
gene	MSTRG.2163	THAPSDRAFT_2773,gene1919	16.8304	16.9561	21.8972	82.153	81.4997	86.6058	4.2913	0.000172522	0.00937871
gene	MSTRG.2164	NA	3.61716	4.41551	7.42233	21.9441	22.3572	18.636	3.5924	0.00370248	0.0334687
gene	MSTRG.2174	THAPSDRAFT_21451,gene1929	2.4422	1.99085	2.76614	13.2678	12.8584	11.3538	3.92456	4.69946e-05	0.00638233
gene	MSTRG.2178	THAPSDRAFT_21455,gene1933	43.8814	51.1377	49.3961	18.2938	20.0595	17.6292	0.400834	0.000857454	0.0169468
gene	MSTRG.2183	NA	4.32095	8.09744	3.46454	10.6315	11.4449	15.521	2.32354	0.00398218	0.0349354
gene	MSTRG.2200	NA	6.89301	10.09	7.48909	3.49651	3.57411	3.07375	0.489618	0.00512863	0.0398367
gene	MSTRG.2214	THAPSDRAFT_2816,gene1963	21.91	20.9005	25.5429	28.9199	28.7109	27.9627	1.23268	0.00220115	0.0255606
gene	MSTRG.2217	THAPSDRAFT_261516,gene1966	77.8089	47.9549	97.6075	43.8475	45.809	40.4338	0.588239	0.00143036	0.0210479
gene	MSTRG.2219	NA	680.173	757.743	839.543	235.869	226.983	231.13	0.305101	0.000337136	0.0120951
gene	MSTRG.2222	THAPSDRAFT_2824,gene1970	8.09855	7.38562	9.12416	16.0671	17.713	14.2672	1.82644	0.00191555	0.0239425
gene	MSTRG.2226	THAPSDRAFT_21476,gene1974	41.2616	34.4543	44.6421	20.8996	22.4611	23.0513	0.558084	0.00114738	0.0189421
gene	MSTRG.223	THAPSDRAFT_20637,gene176,THAPSDRAFT_1042,gene177	49.67	49.5522	61.8244	24.349	23.6104	26.2806	0.467949	0.00126289	0.0199768
gene	MSTRG.2233	THAPSDRAFT_268350,gene1979	20.622	23.4518	11.8212	6.14437	6.40215	5.9235	0.390992	0.00254583	0.0275155
gene	MSTRG.2266	THAPSDRAFT_261539,gene2008	21.6756	20.5596	16.2803	38.9182	34.6681	38.9594	1.91178	0.00320968	0.0307781
gene	MSTRG.2268	THAPSDRAFT_2865,gene2010	12.7153	10.0238	19.4877	49.8782	45.0284	54.6034	3.36913	0.00131495	0.0204418
gene	MSTRG.2271	NA	1.97407	1.83811	3.7065	37.0536	40.3161	37.7155	11.2205	0.00011248	0.0078961
gene	MSTRG.2275	THAPSDRAFT_27236,gene2017	13.2153	16.3308	10.7298	10.6919	9.95634	11.0889	0.830008	0.00339006	0.0318786
gene	MSTRG.2282	THAPSDRAFT_261550,gene2023	24.8562	35.3451	24.1901	9.97886	13.9724	11.6565	0.453436	0.00746856	0.049038
gene	MSTRG.2284	HSF8,gene2024,THAPSDRAFT_32485,gene2025	7.82918	8.29849	10.4746	46.8923	41.8895	43.2283	4.53416	0.000239302	0.010833
gene	MSTRG.2291	NA	20.9121	16.6005	25.898	1.99853	2.12069	1.86443	0.134043	6.40462e-07	0.00132885
gene	MSTRG.2296	THAPSDRAFT_21507,gene2036	15.3745	15.712	20.087	8.18588	9.22257	6.7333	0.49378	0.00541775	0.0410003
gene	MSTRG.230	NA	15.0132	15.8847	15.6063	21.8324	23.7519	20.6083	1.39572	0.00657051	0.045773
gene	MSTRG.2300	RL19,gene2039	76.1518	83.9015	62.3242	114.896	120.639	106.938	1.56493	0.00495045	0.0393384
gene	MSTRG.2305	THAPSDRAFT_31810,gene2043	15.6521	18.9926	15.8815	7.13607	5.52576	4.99687	0.386778	0.00399268	0.0349542
gene	MSTRG.2306	NA	175.294	119.371	263.517	16.0839	25.1524	25.3276	0.122984	0.00167027	0.0225767
gene	MSTRG.2308	THAPSDRAFT_39698,gene2047	21.2581	22.6786	21.3557	0	0.033351	0	0.0445602	5.17719e-07	0.00128902
gene	MSTRG.2311	NA	0	0.014125	0.003681	4.09427	4.50681	4.22222	5.24277	9.49489e-06	0.00394525
gene	MSTRG.2314	THAPSDRAFT_2906,gene2052	3.55086	4.77055	5.04303	24.7582	20.8291	17.5867	4.01884	0.00247273	0.0273141
gene	MSTRG.2334	THAPSDRAFT_14109,gene2070	10.6569	10.2722	8.00378	17.2437	17.2668	17.2196	1.74543	0.00258315	0.0276982
gene	MSTRG.2339	THAPSDRAFT_2928,gene2075	13.3398	13.2225	13.7022	2.72258	0.895014	1.27717	0.174377	0.0049237	0.0393123
gene	MSTRG.2341	PPI1,gene2076	93.6226	109.2	135.399	18.6604	13.1219	15.6085	0.146368	0.00104068	0.0182986
gene	MSTRG.2356	THAPSDRAFT_27273,gene2086	59.4919	62.6661	81.1253	11.2253	8.57246	8.54466	0.15005	0.000461823	0.014267
gene	MSTRG.2360	THAPSDRAFT_2942,gene2089	1.83953	1.52003	1.0574	8.47833	5.78545	6.93418	3.2948	0.0035724	0.0329428
gene	MSTRG.2366	THAPSDRAFT_21533,gene2094	32.2481	35.6212	26.9549	39.3351	39.0841	40.2212	1.26955	0.000916738	0.0172134
gene	MSTRG.2370	NA	11.2829	13.5875	9.54959	7.67022	7.38208	8.37499	0.724889	0.00056888	0.0146929
gene	MSTRG.2378	THAPSDRAFT_2957,gene2104	14.8964	12.5137	12.0915	28.3815	26.0163	28.9843	2.04229	0.00273539	0.0284553
gene	MSTRG.2381	NA	20.9141	17.0111	21.8129	36.3493	32.3937	39.4462	1.7562	0.00605731	0.0437223
gene	MSTRG.2410	THAPSDRAFT_32480,gene2133	7.10403	5.61509	5.60654	12.3847	11.8833	14.0817	1.94629	0.00609009	0.0438453
gene	MSTRG.2430	THAPSDRAFT_21557,gene2150	12.5971	12.0187	18.7491	4.8124	7.05081	4.67915	0.413506	0.00740729	0.0488418
gene	MSTRG.2448	THAPSDRAFT_3018,gene2166	77.9008	65.7549	39.5925	16.9565	17.5954	18.7031	0.321921	0.00626369	0.0445072
gene	MSTRG.2451	ODC1,gene2167	14.2578	13.044	17.5963	37.6215	32.7813	33.913	2.21839	0.000571646	0.0147033
gene	MSTRG.2455	THAPSDRAFT_261606,gene2171	14.9458	16.009	20.542	58.68	47.1927	54.2028	2.9703	0.00189423	0.0237715
gene	MSTRG.2476	THAPSDRAFT_3040,gene2188	0.604672	0.579015	0.181109	17.959	15.1458	14.8133	11.9067	0.000145975	0.00876454
gene	MSTRG.2481	THAPSDRAFT_261614,gene2193	20.4703	23.7109	9.08502	34.4594	38.708	40.339	2.32622	0.00764682	0.0495878
gene	MSTRG.2483	THAPSDRAFT_261615,gene2194	9.06949	11.397	21.2384	124.715	109.334	109.8	7.9579	0.00197801	0.0243083
gene	MSTRG.2484	THAPSDRAFT_3047,gene2195	0.159845	0.387936	0.175404	14.3951	17.2052	16.9381	13.9865	3.89792e-05	0.00620764
gene	MSTRG.2503	THAPSDRAFT_21582,gene2214	9.99852	11.9417	12.1892	18.6819	18.5338	19.1457	1.60305	0.00604654	0.0437128
gene	MSTRG.2504	THAPSDRAFT_261623,gene2216	5.53029	6.46797	6.66973	13.9835	13.1836	16.3146	2.14412	0.00343461	0.0321234
gene	MSTRG.2527	NA	1.32173	1.32358	1.53622	13.1687	6.45064	9.24482	4.27175	0.00671789	0.0463232
gene	MSTRG.2532	THAPSDRAFT_21595,gene2237	56.7788	68.6776	84.3259	8.91071	10.6203	9.99221	0.152891	0.000663376	0.0153964
gene	MSTRG.2541	CTS2,gene2245	6.56751	4.87307	7.7918	12.8388	12.2763	10.0029	1.6886	0.00314891	0.0304827
gene	MSTRG.255	THAPSDRAFT_1069,gene204	7.43158	12.1004	6.6888	0	0	0	0.108675	7.23307e-05	0.00717558
gene	MSTRG.2551	THAPSDRAFT_3105,gene2254	16.9811	15.9558	16.3086	9.19291	8.47734	6.66089	0.51752	0.0068115	0.0466427
gene	MSTRG.2566	THAPSDRAFT_21604,gene2267	5.93908	6.99039	5.76817	8.16779	8.02151	8.66314	1.29903	0.00201686	0.0245767
gene	MSTRG.2571	THAPSDRAFT_261640,gene2271	26.0673	27.7649	26.8772	16.0629	17.4567	14.0599	0.60227	0.00579957	0.0425952
gene	MSTRG.2575	THAPSDRAFT_3124,gene2274	24.5075	38.6764	24.8131	2.83664	2.88848	3.3787	0.139121	0.000192996	0.0099596
gene	MSTRG.2577	THAPSDRAFT_3126,gene2276	18.9239	18.0823	17.7082	8.92332	9.58856	10.9613	0.562662	0.00304138	0.0299542
gene	MSTRG.2582	NA	0.238394	0.058021	0	5.78692	3.38982	5.64574	5.35295	0.00252621	0.0274874
gene	MSTRG.2583	THAPSDRAFT_261641,gene2279	48.1661	53.5955	35.4354	115.377	121.023	160.909	2.93691	0.00184873	0.0233984
gene	MSTRG.2590	THAPSDRAFT_3135,gene2285	6.87009	6.87585	5.7152	1.66113	1.79089	1.39231	0.351941	0.000617409	0.0151156
gene	MSTRG.2591	THAPSDRAFT_3136,gene2286	13.9763	13.1433	16.4	32.6337	29.6966	31.769	2.0713	0.00039376	0.0135039
gene	MSTRG.2595	NA	0.429153	0.465795	0.427628	2.40111	2.15447	1.63629	2.11271	0.00342011	0.0321094
gene	MSTRG.2596	THAPSDRAFT_21613,gene2290	33.8234	24.823	50.0515	65.3921	66.8533	52.9983	1.677	0.00172458	0.0227912
gene	MSTRG.26	THAPSDRAFT_20570,gene19	30.8465	42.3251	34.2382	9.42358	6.98298	6.70494	0.238499	0.00202815	0.0245775
gene	MSTRG.2614	THAPSDRAFT_33252,gene2307	8.90777	6.26328	9.99155	13.0773	13.6075	12.5644	1.48761	0.00206239	0.0247825
gene	MSTRG.2616	THAPSDRAFT_3158,gene2309	12.1811	10.6664	11.0013	5.66083	5.80309	5.77752	0.549178	0.00076438	0.0163574
gene	MSTRG.2617	THAPSDRAFT_3159,gene2310	0	0.086277	0	0.319836	0.417994	0.372512	1.33829	0.00205586	0.0247486
gene	MSTRG.262	THAPSDRAFT_260808,gene209	9.87566	12.1479	9.51126	4.74545	4.91796	4.09871	0.491963	0.00214173	0.0252964
gene	MSTRG.2624	THAPSDRAFT_21623,gene2316	4.8676	5.31558	4.5968	56.4883	64.2365	73.4892	11.1395	7.9543e-05	0.00744534
gene	MSTRG.2625	NA	10.1433	12.4404	16.6816	3.62723	2.28228	3.29656	0.287184	0.006108	0.0439275
gene	MSTRG.2627	THAPSDRAFT_3167,gene2318,THAPSDRAFT_261657,gene2319	13.1503	10.4371	14.5631	29.3165	37.6213	32.8611	2.46471	0.0017759	0.0229815
gene	MSTRG.2628	NA	0	0	0	38.8875	33.4355	36.639	37.2594	5.66457e-06	0.00371149
gene	MSTRG.2634	THAPSDRAFT_21629,gene2327	4.7442	6.04733	7.55145	50.4457	46.5969	41.1834	6.60432	0.000715398	0.015847
gene	MSTRG.2639	THAPSDRAFT_268417,gene2329	4.60076	2.1857	4.86045	12.8951	14.3103	9.9668	2.71545	0.0040588	0.0353096
gene	MSTRG.264	NA	0.10156	0.021296	0	8.12886	10.5617	11.0839	10.4563	0.000196844	0.00996141
gene	MSTRG.2653	THAPSDRAFT_21636,gene2343	11.1124	8.60303	16.8271	0.435522	0.446321	1.23977	0.127259	0.0021516	0.0253053
gene	MSTRG.2654	THAPSDRAFT_3192,gene2344	4.40946	3.52027	5.41605	0.17727	0.199854	0.61268	0.240236	0.00188679	0.0237259
gene	MSTRG.2676	NA	4.46144	3.87561	4.819	23.8921	22.4375	24.8772	4.5615	4.89423e-05	0.00644479
gene	MSTRG.2690	NA	7.89297	9.60299	10.2455	20.741	19.3303	18.3744	1.99872	0.00419566	0.0359228
gene	MSTRG.2691	THAPSDRAFT_261705,gene2381,THAPSDRAFT_32971,gene2382	15.1663	18.4696	17.402	37.3998	34.9787	31.5505	1.98363	0.00386517	0.0342717
gene	MSTRG.2698	NA	0	0	0.247479	6.85811	6.55154	5.1978	6.56245	0.000193608	0.0099596
gene	MSTRG.2702	NA	6.41422	6.62893	6.3158	18.8673	16.7594	17.4214	2.50949	0.000165823	0.0092385
gene	MSTRG.2705	STT3b,gene2393	22.2041	16.4351	21.3209	12.0575	11.376	10.8484	0.587896	0.00380052	0.0339402
gene	MSTRG.2712	NA	10.0034	8.35288	6.04184	2.29373	2.3291	2.35728	0.375936	0.00387168	0.0342806
gene	MSTRG.2721	NA	7.3767	4.82631	9.0201	2.34623	2.68808	2.88673	0.448432	0.0024263	0.0270316
gene	MSTRG.2729	THAPSDRAFT_3258,gene2415	131.477	182.928	183.001	8.39422	4.63194	3.3979	0.0371094	0.0014179	0.020914
gene	MSTRG.2732	EAR1,gene2419	29.8843	28.7771	31.982	0.972988	0.030383	0.023941	0.0405716	0.00100668	0.01799
gene	MSTRG.274	THAPSDRAFT_20656,gene219	215.591	109.046	251.671	96.6869	96.7941	93.8076	0.508316	0.00710077	0.0478083
gene	MSTRG.2748	THAPSDRAFT_3275,gene2433	1.78259	1.97132	9.37278	63.12	58.9714	59.6922	13.0658	0.00284008	0.0290997
gene	MSTRG.2762	THAPSDRAFT_261726,gene2448	8.30908	7.73406	15.2893	40.4421	44.5712	45.0343	3.90525	0.00146426	0.0212455
gene	MSTRG.2770	THAPSDRAFT_21683,gene2454	22.8903	15.4313	17.5933	62.1198	71.7882	60.0859	3.34785	0.0028158	0.0289479
gene	MSTRG.278	THAPSDRAFT_267957,gene221	4.51705	6.4519	4.67955	0.958886	1.01526	1.34651	0.346754	0.000876822	0.0169515
gene	MSTRG.2790	THAPSDRAFT_39841,gene2471	66.8283	73.3266	64.1083	28.7274	30.8701	27.8464	0.439469	0.000270576	0.0114569
gene	MSTRG.2820	THAPSDRAFT_20335,gene2497	56.9724	46.0197	91.7621	22.4611	19.9652	14.7461	0.300623	0.00175443	0.0228912
gene	MSTRG.2829	NA	33.9648	28.7147	43.2591	16.6003	19.0104	18.6151	0.520663	0.00175605	0.0228912
gene	MSTRG.2839	THAPSDRAFT_21710,gene2514	27.0768	25.9415	20.3098	11.7572	9.97492	9.86068	0.460446	0.00359482	0.0330244
gene	MSTRG.2851	THAPSDRAFT_261750,gene2525	2.35744	3.40847	1.35587	0.584874	0.561209	1.18528	0.557555	0.00760881	0.0495878
gene	MSTRG.2861	THAPSDRAFT_3375,gene2536,THAPSDRAFT_32795,gene2537	12.2799	11.6309	14.0592	24.1202	26.5889	27.1602	1.95994	0.000898952	0.0170821
gene	MSTRG.2862	THAPSDRAFT_261756,gene2538	23.3414	28.6203	24.0606	17.2134	15.6929	15.3921	0.65644	0.00635975	0.0448858
gene	MSTRG.287	THAPSDRAFT_1095,gene230	16.839	14.8928	21.6837	8.30709	5.99805	7.46939	0.432963	0.00429908	0.0366069
gene	MSTRG.2874	NRT1,gene2551	40.6838	28.0998	40.5244	271.008	340.694	326.087	8.29619	0.00033049	0.0120369
gene	MSTRG.2875	THAPSDRAFT_3393,gene2552	27.5504	25.7781	20.1707	9.15568	8.40501	11.3335	0.423792	0.00403522	0.0351782
gene	MSTRG.2883	NA	1e-06	2e-06	0	0	0	0	0.999999	0.00480362	0.0388335
gene	MSTRG.2888	THAPSDRAFT_32874,gene2564	424.084	518.517	731.444	125.651	116.775	114.789	0.216167	0.00193398	0.0240408
gene	MSTRG.2894	THAPSDRAFT_3409,gene2570	7.27255	7.67202	5.54329	12.927	14.3569	16.0402	2.01335	0.00174105	0.0228874
gene	MSTRG.2906	THAPSDRAFT_261778,gene2585	4.63887	7.15055	3.99765	9.64371	7.86913	9.95192	1.6974	0.00640119	0.0450217
gene	MSTRG.2911	ALDO2,gene2589	121.441	106.902	87.8662	40.0284	43.2926	35.4298	0.386692	0.00377332	0.033811
gene	MSTRG.2915	NA	5.86608	6.52835	5.44555	8.26009	9.66593	8.49886	1.42322	0.00742251	0.0488608
gene	MSTRG.2922	NA	1549.44	1513.66	2681.13	363.487	338.778	326.45	0.180346	0.000545051	0.0146018
gene	MSTRG.2930	THAPSDRAFT_21753,gene2601	28.9567	22.6005	30.2022	106.874	105.361	98.7978	3.67163	5.52903e-05	0.00670996
gene	MSTRG.2946	THAPSDRAFT_3453,gene2612	53.1281	60.8181	43.5013	20.8557	23.9249	27.5045	0.480077	0.00212396	0.0251582
gene	MSTRG.2948	THAPSDRAFT_17845,gene2614	22.1826	21.1709	23.254	28.9598	27.4301	27.6725	1.24503	0.00112288	0.0188392
gene	MSTRG.2954	THAPSDRAFT_3461,gene2621	18.5137	15.1432	16.4674	6.82549	6.18459	5.78047	0.408456	0.00114121	0.0189067
gene	MSTRG.296	NA	12.52	10.7914	13.9614	23.4497	24.31	28.2391	1.94342	0.00321952	0.0307984
gene	MSTRG.2967	THAPSDRAFT_3477,gene2635	5.81031	9.3245	4.59351	0.769235	0.234188	0.24992	0.196767	0.00207206	0.024827
gene	MSTRG.297	THAPSDRAFT_267958,gene239	12.4232	14.0484	9.83093	29.789	28.5696	26.4503	2.28959	0.000855964	0.0169468
gene	MSTRG.2971	THAPSDRAFT_21771,gene2638	18.8658	19.4578	19.2165	74.0814	67.8989	67.3917	3.50542	5.24737e-05	0.00659843
gene	MSTRG.2973	THAPSDRAFT_3481,gene2641	6.96212	6.86193	10.6865	16.3495	16.5469	17.5701	1.93733	0.00486997	0.0390633
gene	MSTRG.2983	THAPSDRAFT_21774,gene2649	7.07346	5.12132	9.53475	0.207496	0.194724	0.198592	0.144922	9.40175e-06	0.00394525
gene	MSTRG.2986	THAPSDRAFT_3493,gene2652	0	0	0	6.13727	5.18614	3.57318	5.84259	0.00132021	0.0204418
gene	MSTRG.2995	THAPSDRAFT_33256,gene2662	20.7663	23.9081	21.3293	9.01767	8.65526	8.968	0.432873	0.000130673	0.00842872
gene	MSTRG.3	THAPSDRAFT_869,gene1	36.1781	29.4154	37.4675	69.6418	67.9567	74.8702	2.01669	0.00107331	0.018521
gene	MSTRG.300	THAPSDRAFT_20670,gene241,THAPSDRAFT_20671,gene242	27.4195	24.9842	13.4989	82.6603	100.308	80.0489	4.12251	0.00453795	0.0377627
gene	MSTRG.3003	THAPSDRAFT_261820,gene2669	57.0964	30.444	47.5694	134.321	178.47	140.427	3.29984	0.00675162	0.0464627
gene	MSTRG.3004	THAPSDRAFT_21784,gene2670	49.9044	35.6899	61.1443	76.7934	81.2044	74.5911	1.56308	0.000635143	0.0151156
gene	MSTRG.301	NA	4.06428	4.17284	1.12076	40.8218	63.4933	51.2416	14.2973	0.00137082	0.0207769
gene	MSTRG.3017	NA	16.7533	18.9555	18.6186	11.3775	11.7143	10.334	0.635432	0.00444226	0.0373936
gene	MSTRG.302	THAPSDRAFT_1109,gene243	16.1349	17.402	10.6064	6.02814	6.25216	5.70921	0.464703	0.00265523	0.0279847
gene	MSTRG.3020	THAPSDRAFT_3524,gene2682	3.48136	3.58953	3.18552	0.21642	0.149465	0.416041	0.286353	0.000330425	0.0120369
gene	MSTRG.3022	THAPSDRAFT_261826,gene2685	57.9722	59.6497	54.7257	17.5256	17.0476	13.2802	0.288786	0.00111179	0.0188392
gene	MSTRG.3023	THAPSDRAFT_21795,gene2686	26.6406	20.9207	28.7343	50.416	63.3451	49.7482	2.06726	0.00344316	0.0321318
gene	MSTRG.303	NA	0.085844	0.141651	0.0306095	75.9068	66.4118	63.3193	64.1784	8.75008e-06	0.00394525
gene	MSTRG.3035	THAPSDRAFT_3537,gene2695	12.2639	11.7389	9.56317	25.2037	20.9171	20.9259	1.93505	0.00550064	0.0414764
gene	MSTRG.3040	THAPSDRAFT_32610,gene2702	2.19947	13.985	0.443093	21.0799	11.5789	20.4779	5.02364	0.00606608	0.0437524
gene	MSTRG.3044	THAPSDRAFT_268500,gene2705	1.32852	3.49021	0.959802	15.6247	15.283	15.5785	6.3037	0.000345566	0.0123265
gene	MSTRG.3049	THAPSDRAFT_3553,gene2710,THAPSDRAFT_3554,gene2711	3.4959	4.0099	4.79604	42.5182	21.8336	28.4967	6.02761	0.0042583	0.0362844
gene	MSTRG.3050	NA	14.5804	10.6451	13.117	26.7484	23.9403	29.0142	1.99091	0.00679158	0.0465808
gene	MSTRG.3062	THAPSDRAFT_21813,gene2722	58.1047	62.3368	46.3368	24.7028	24.3627	25.4289	0.467182	0.000163455	0.00920748
gene	MSTRG.3075	THAPSDRAFT_3575,gene2732	35.8803	40.1344	41.7295	25.2456	23.7643	24.3734	0.632422	0.0033401	0.0315964
gene	MSTRG.3076	THAPSDRAFT_21820,gene2733	39.3908	36.6852	49.4968	3.60322	4.04727	4.49543	0.11677	0.000114504	0.0078961
gene	MSTRG.3084	THAPSDRAFT_39955,gene2743	11.5765	10.6217	15.6116	20.948	20.0885	18.5207	1.51886	0.00281641	0.0289479
gene	MSTRG.311	THAPSDRAFT_20675,gene251	13.6848	12.3532	13.3004	20.2521	19.7025	21.3587	1.51485	0.00159161	0.0220916
gene	MSTRG.3115	THAPSDRAFT_3611,gene2767	29.8531	30.9123	27.0043	61.3734	54.5584	58.2245	1.96625	0.000492851	0.0145169
gene	MSTRG.3116	NA	42.8767	50.0577	29.5095	52.6296	54.4956	59.1404	1.41822	0.00485041	0.0390143
gene	MSTRG.3130	THAPSDRAFT_21840,gene2778	3.62014	3.80473	4.8382	1.40171	1.69661	0.932772	0.452759	0.00622149	0.0443621
gene	MSTRG.3136	NA	0.480824	0.108922	0.220055	1.95768	2.19998	1.54577	2.27399	0.00591479	0.043212
gene	MSTRG.314	THAPSDRAFT_260818,gene253,THAPSDRAFT_31052,gene255	20.1694	19.9036	14.6115	39.255	34.0624	37.0015	2.01119	0.00308398	0.0300409
gene	MSTRG.3140	NA	0.086362	0.128445	0.24844	1.01187	0.73661	1.0002	1.65149	0.00518107	0.0399115
gene	MSTRG.3161	THAPSDRAFT_3650,gene2805	8.00351	8.69419	9.59228	5.60638	5.60796	6.10511	0.692226	0.00742327	0.0488608
gene	MSTRG.3163	THAPSDRAFT_268516,gene2807	8.58986	7.01916	9.24649	3.77913	3.26429	3.34717	0.476126	0.000429148	0.0136986
gene	MSTRG.3171	THAPSDRAFT_3660,gene2815	31.3402	30.6491	12.1175	73.4284	67.7662	81.497	3.31212	0.00763989	0.0495878
gene	MSTRG.3183	THAPSDRAFT_21863,gene2826	17.0343	13.505	7.27106	1.9932	1.51297	2.03699	0.226191	0.00542167	0.0410051
gene	MSTRG.3190	NA	0.604115	0.192138	0.761741	2.45429	3.37846	2.20346	2.37613	0.00334386	0.031608
gene	MSTRG.3199	PsbM,gene2841	1990.29	3345.29	2495.49	592.52	638.369	769.465	0.26488	0.00360901	0.03306
gene	MSTRG.3200	THAPSDRAFT_40001,gene2842	69.7632	53.2359	68.4539	146.662	123.024	108.864	1.93105	0.00759101	0.0495626
gene	MSTRG.3201	NA	1.54249	1.42375	1.26671	7.81933	10.6219	10.2651	4.37645	0.000767347	0.0163574
gene	MSTRG.3209	THAPSDRAFT_3694,gene2849	14.2887	18.2747	9.97508	26.6633	21.5197	23.8029	1.73555	0.00642319	0.0451254
gene	MSTRG.321	NA	10.6071	11.8573	10.4111	3.32748	3.02287	3.30291	0.355404	5.04338e-05	0.00647269
gene	MSTRG.3212	THAPSDRAFT_21877,gene2851	5.14708	7.41472	7.76453	16.1857	17.94	17.5055	2.36496	0.00765405	0.0495948
gene	MSTRG.3215	THAPSDRAFT_21879,gene2855,ZFP9,gene2857	5.75545	5.91568	5.43664	2.41516	2.95836	2.30093	0.530823	0.00253258	0.0274874
gene	MSTRG.3216	THAPSDRAFT_21880,gene2856	22.7762	19.7689	26.259	4.40609	3.35063	5.05421	0.216879	0.00115031	0.0189421
gene	MSTRG.3221	THAPSDRAFT_3708,gene2864	27.7146	30.9491	21.6497	18.4546	17.2338	19.1008	0.713569	0.00243428	0.0270316
gene	MSTRG.3222	NA	0.303547	0.362557	0	3.08865	2.22113	2.39492	2.97711	0.00171038	0.0227342
gene	MSTRG.3223	THAPSDRAFT_3710,gene2866	25.3574	24.0361	21.6278	13.3059	13.4937	12.777	0.578979	0.00130311	0.0203288
gene	MSTRG.3227	THAPSDRAFT_21887,gene2870	0	0.00782269	0	2.56808	2.18708	3.18627	3.625	0.000743583	0.0161356
gene	MSTRG.3233	THAPSDRAFT_21892,gene2878	8.20177	7.27305	9.22033	4.30498	4.05044	2.99448	0.508946	0.00456488	0.0378602
gene	MSTRG.3237	THAPSDRAFT_3725,gene2881	12.8512	14.3165	7.55359	5.24271	4.77113	4.53271	0.493526	0.00662902	0.0459746
gene	MSTRG.3246	THAPSDRAFT_33242,gene2893	173.116	338.915	126.244	316.02	342.711	354.862	1.82193	0.00390046	0.0344485
gene	MSTRG.3247	NA	26.9146	23.1923	38.8734	15.606	12.1241	11.2786	0.45012	0.00403415	0.0351782
gene	MSTRG.3248	THAPSDRAFT_21900,gene2894	5.29255	0	18.8174	0.647682	0.257201	0.185352	0.229554	0.00369168	0.0334573
gene	MSTRG.3262	THAPSDRAFT_3750,gene2906	18.1898	20.2181	16.7862	9.39177	9.85376	11.5913	0.587599	0.00253683	0.0274969
gene	MSTRG.3270	NA	0.052008	0.096869	0.080541	1.84504	3.1556	3.20075	3.42557	0.00364707	0.0332868
gene	MSTRG.3279	MYB25,gene2922,THAPSDRAFT_33092,gene2923	22.796	23.9396	26.8148	49.1191	41.3196	47.1283	1.82595	0.00373906	0.0336084
gene	MSTRG.3280	THAPSDRAFT_3768,gene2924	17.5757	18.4151	21.0545	13.5374	13.7619	13.3015	0.722975	0.00480259	0.0388335
gene	MSTRG.3286	THAPSDRAFT_40028,gene2931	9.69615	8.95568	9.43584	3.60763	3.88195	3.16516	0.436734	0.000591008	0.0148507
gene	MSTRG.329	THAPSDRAFT_1131,gene264	58.5939	64.6935	30.8822	5.72455	7.14947	10.8066	0.180762	0.00264735	0.0279617
gene	MSTRG.3305	NA	20.7328	23.9318	14.4644	37.7259	36.9591	39.5969	1.9748	0.000562965	0.0146604
gene	MSTRG.3306	THAPSDRAFT_3795,gene2953	9.21384	7.85069	13.3329	18.3865	17.3968	14.9935	1.59447	0.00377519	0.033811
gene	MSTRG.3322	NA	21.0559	28.158	20.7561	136.242	163.069	132.888	6.08315	0.000354414	0.0124396
gene	MSTRG.3323	NA	0.241865	0	0.168674	1.36051	0.989622	1.50063	1.99377	0.00633696	0.0448349
gene	MSTRG.3326	THAPSDRAFT_261908,gene2966	14.0893	15.8664	12.2889	10.386	10.644	11.58	0.800973	0.00196734	0.0242823
gene	MSTRG.3350	THAPSDRAFT_268548,gene2990	80.1751	73.8174	69.8632	110.487	117.599	108.134	1.50001	0.00450045	0.0376716
gene	MSTRG.3356	THAPSDRAFT_3839,gene2996	2.17688	3.61239	2.28654	5.80353	5.09784	5.72314	1.83006	0.0056783	0.0421773
gene	MSTRG.3363	THAPSDRAFT_3845,gene3002	19.2797	20.6489	19.376	5.51851	5.51251	4.28722	0.293043	0.000698618	0.0158087
gene	MSTRG.3364	ALD1,gene3003	37.6913	36.5036	37.4228	41.779	42.3648	42.2059	1.12716	0.000895622	0.0170821
gene	MSTRG.3367	THAPSDRAFT_3848,gene3005	0.030256	0	0.03165	1.01329	0.723702	0.829381	1.81098	0.00148279	0.0214067
gene	MSTRG.3380	THAPSDRAFT_21967,gene3016	23.2275	18.2299	38.2853	52.8604	54.1349	43.2291	1.85251	0.00259048	0.0277291
gene	MSTRG.3386	THAPSDRAFT_270372,gene3022	0	0	0	2.88638	2.57963	2.23445	3.55124	0.000241859	0.0108697
gene	MSTRG.3397	NA	52.0369	54.1006	57.0328	78.0603	84.8441	74.5234	1.44055	0.00470161	0.0384562
gene	MSTRG.3401	PPI2,gene3035	123.683	118.69	135.39	27.0779	28.6408	21.2307	0.206658	0.000459874	0.014267
gene	MSTRG.3427	THAPSDRAFT_3903,gene3060	14.6542	12.8018	15.5435	17.7074	18.0316	17.2556	1.2083	0.00084501	0.0168582
gene	MSTRG.3435	NA	0	0	0	9.90755	7.29751	12.2094	10.6519	0.000609479	0.0150789
gene	MSTRG.3438	NA	1.23227	0.718529	2.69718	0	0.120501	0.054543	0.419249	0.00153072	0.0216762
gene	MSTRG.3444	THAPSDRAFT_40089,gene3074	8.44577	6.55843	7.36358	17.1113	14.1958	13.7969	1.88338	0.00707521	0.0476878
gene	MSTRG.345	THAPSDRAFT_20086,gene276	37.468	27.9364	40.2341	58.1498	57.0375	53.3147	1.56413	0.00159331	0.0220916
gene	MSTRG.3456	THAPSDRAFT_3926,gene3083	16.3444	17.0564	9.61856	0	0	0	0.0689077	0.000100584	0.00787525
gene	MSTRG.3457	NA	15.6718	18.1187	20.0971	51.3641	49.1195	50.157	2.69918	0.000904293	0.0170825
gene	MSTRG.3458	THAPSDRAFT_3928,gene3084	5.14218	6.29941	5.38621	1.06516	0.813985	1.64596	0.329432	0.00305938	0.0300028
gene	MSTRG.3465	THAPSDRAFT_33056,gene3091	14.0293	13.0376	10.2412	2.70779	3.28885	3.52551	0.316007	0.00113245	0.0188727
gene	MSTRG.3469	THAPSDRAFT_268564,gene3094	20.7931	14.3525	27.5919	37.0078	42.9518	37.1575	1.81868	0.00132271	0.0204551
gene	MSTRG.3500	THAPSDRAFT_22016,gene3124	90.5166	96.9826	65.3085	125.412	140.18	146.728	1.67915	0.00420207	0.0359529
gene	MSTRG.3502	PCC1,gene3126	16.7351	14.0038	24.2234	44.2729	51.3379	55.1249	2.6362	0.00269368	0.0281668
gene	MSTRG.3509	THAPSDRAFT_3975,gene3134,HSF41,gene3135	5.46625	5.90625	4.19735	21.6772	13.5921	18.0163	3.05142	0.00511567	0.0398367
gene	MSTRG.351	THAPSDRAFT_267964,gene283	35.1223	38.507	34.995	48.2938	50.1035	51.8368	1.38122	0.000940572	0.0173469
gene	MSTRG.3510	THAPSDRAFT_261966,gene3137	3.04751	3.05465	2.74002	11.3848	12.2626	12.9288	3.35783	7.14279e-05	0.00717558
gene	MSTRG.3533	THAPSDRAFT_22033,gene3160	0.144219	0.178192	0.211025	6.07028	4.21697	3.45584	4.62958	0.00222044	0.0256043
gene	MSTRG.3534	THAPSDRAFT_4000,gene3161	5.06178	5.50268	5.46577	19.1859	19.5108	19.4473	3.21595	2.59433e-05	0.00532081
gene	MSTRG.3542	THAPSDRAFT_4006,gene3169	10.8551	8.70675	8.73807	0	0	0	0.0962354	7.7078e-05	0.00732477
gene	MSTRG.3548	THAPSDRAFT_22042,gene3174	8.54771	8.91624	9.95859	15.2336	14.5766	17.0126	1.63108	0.00485192	0.0390143
gene	MSTRG.3563	NA	12.0027	9.82538	12.4831	15.5857	17.6071	17.2972	1.42198	0.00769444	0.0497125
gene	MSTRG.3567	THAPSDRAFT_268581,gene3191	11.8679	11.8321	8.90738	17.4107	15.5584	17.551	1.5339	0.00686358	0.0469444
gene	MSTRG.3570	THAPSDRAFT_4033,gene3194	21.3192	14.5155	30.6606	15.8047	16.1411	14.3088	0.709696	2.15688e-05	0.00500572
gene	MSTRG.3582	THAPSDRAFT_4046,gene3206,THAPSDRAFT_4047,gene3207	8.92392	8.71453	7.54901	14.4633	13.1262	13.8719	1.59043	0.00202825	0.0245775
gene	MSTRG.3594	FRU3,gene3218	6.42375	6.2042	5.06729	25.3783	26.6486	26.6746	3.99925	9.45434e-05	0.00787525
gene	MSTRG.3595	NA	0.464509	0.328082	0.106316	27.6892	32.6946	27.1074	23.4835	7.8571e-05	0.00741008
gene	MSTRG.3598	NA	10.3742	14.4657	10.115	23.8155	25.2903	36.0089	2.36266	0.00765694	0.0495948
gene	MSTRG.3610	NA	0.846919	0.692922	1.12695	7.88257	8.58172	9.15884	5.00992	9.89879e-05	0.00787525
gene	MSTRG.3617	THAPSDRAFT_262006,gene3237	22.4882	30.9272	30.9183	1.36884	1.5161	1.26915	0.0826381	0.000266154	0.0114207
gene	MSTRG.3619	THAPSDRAFT_22070,gene3239	4.79714	4.48752	5.96825	1.40025	1.32543	2.07276	0.421953	0.00521886	0.0400305
gene	MSTRG.3620	NA	37.5014	51.2706	39.4259	7.5023	7.10896	9.61119	0.211446	0.000649286	0.0152631
gene	MSTRG.3622	THAPSDRAFT_22071,gene3242	29.8795	30.5037	24.9625	62.0595	54.6252	72.2654	2.19443	0.00287038	0.029192
gene	MSTRG.3630	THAPSDRAFT_268593,gene3251	7.05298	7.11307	5.19575	10.2124	11.0403	10.89	1.60596	0.00360817	0.03306
gene	MSTRG.3632	THAPSDRAFT_268594,gene3252	12.6126	12.1849	12.7278	128.048	138.584	212.326	11.6307	0.000864424	0.0169468
gene	MSTRG.3633	NA	2.13759	3.17253	2.93813	20.4427	21.2086	16.3422	5.4357	0.00108936	0.0186241
gene	MSTRG.3635	THAPSDRAFT_4095,gene3254	5.89199	7.79157	5.73824	2.60202	3.33881	2.7527	0.530998	0.00461865	0.0381284
gene	MSTRG.3641	NA	33.9006	30.8324	39.1754	62.0683	71.3861	67.3188	1.88844	0.00108956	0.0186241
gene	MSTRG.3656	THAPSDRAFT_4111,gene3270	47.7948	38.84	27.9907	6.84017	8.87172	5.76209	0.213084	0.00451772	0.0376951
gene	MSTRG.3669	THAPSDRAFT_262031,gene3278	5.94801	7.85085	7.57117	14.1969	13.3514	13.4842	1.81968	0.00686688	0.0469444
gene	MSTRG.3673	COP3,gene3281	46.6041	50.626	42.9032	32.8106	29.8369	31.6957	0.687114	0.00123458	0.0196538
gene	MSTRG.3684	THAPSDRAFT_22096,gene3290	35.3772	31.5696	40.3608	79.6882	79.7466	62.5328	2.00542	0.00289072	0.029192
gene	MSTRG.3708	NA	0.419345	0.308578	1.19113	11.986	6.90999	7.67538	5.85467	0.00236495	0.0266437
gene	MSTRG.373	NA	1.41326	0	1.20176	6.50406	8.24191	7.32404	4.57152	0.00479987	0.0388335
gene	MSTRG.3735	THAPSDRAFT_19058,gene3334	73.5751	75.5536	67.7892	33.8009	37.9502	32.8669	0.491288	0.00098645	0.0178732
gene	MSTRG.3745	RIR1_1,gene3343	23.4446	39.8165	18.7563	11.1427	13.1517	14.602	0.535762	0.00400003	0.034994
gene	MSTRG.375	THAPSDRAFT_260832,gene302	3.57436	5.03623	3.28509	0.262868	0	0.635767	0.265355	0.00307246	0.0300409
gene	MSTRG.3754	THAPSDRAFT_262068,gene3353	9.97105	13.1644	15.0194	33.0417	31.0043	31.012	2.39503	0.0060415	0.0437128
gene	MSTRG.3757	THAPSDRAFT_4199,gene3356	3.01575	2.63472	3.84095	1.09534	1.38026	1.11932	0.522491	0.000806115	0.0164969
gene	MSTRG.377	NA	0.112095	0.407854	0.52257	3.80187	2.55743	3.36063	3.13949	0.00456077	0.0378602
gene	MSTRG.3770	NA	13.3491	9.05409	14.4844	75.8527	79.4643	60.1041	5.38812	0.000315886	0.01194
gene	MSTRG.378	THAPSDRAFT_30866,gene305	4.87252	4.47455	6.09954	64.9179	59.7155	63.2922	10.2665	1.36682e-05	0.00453125
gene	MSTRG.3780	NA	0.37132	0.484384	1.2736	18.8347	18.666	15.3283	10.8534	0.000317467	0.01194
gene	MSTRG.3793	NA	0.114958	0.105737	0.137878	5.08139	8.07854	4.62055	6.01999	0.00181756	0.0232121
gene	MSTRG.3794	THAPSDRAFT_4229,gene3386	7.39233	5.76346	7.48247	0.36959	0.257228	0.367989	0.167772	6.77548e-05	0.00714813
gene	MSTRG.380	NA	1.04162	5.42836	0.912197	29.2077	39.0936	41.2628	13.57	0.00132942	0.0204649
gene	MSTRG.3806	THAPSDRAFT_22153,gene3397	7.54197	6.1625	7.29833	15.6542	14.787	12.8459	1.90962	0.00232875	0.0263551
gene	MSTRG.3808	THAPSDRAFT_18462,gene3399,THAPSDRAFT_22155,gene3401	19.2941	15.7923	22.9186	35.7808	40.2099	40.6053	1.9421	0.0015644	0.0220023
gene	MSTRG.3814	THAPSDRAFT_4249,gene3406	1.1362	7.52788	0.295652	12.6549	11.8806	11.1513	4.96492	0.00501214	0.0394951
gene	MSTRG.3818	THAPSDRAFT_268644,gene3408	13.9021	13.6435	20.075	5.60166	4.56858	4.75074	0.351178	0.00124739	0.0197818
gene	MSTRG.3819	NA	0	0.0243824	0.263545	3.4332	5.30815	4.22398	4.7788	0.00120555	0.0194655
gene	MSTRG.3827	THAPSDRAFT_4260,gene3416	29.873	27.993	26.9893	46.0676	47.6781	43.3142	1.59582	0.0019927	0.0244405
gene	MSTRG.3829	THAPSDRAFT_22166,gene3418,THAPSDRAFT_4263,gene3419,THAPSDRAFT_4264,gene3420	2.38375	3.37389	1.19876	7.80881	6.74154	6.97339	2.65107	0.00113565	0.0189007
gene	MSTRG.3835	THAPSDRAFT_4270,gene3426	30.6275	41.7019	22.3691	42.8629	44.2986	54.7083	1.57299	0.0029855	0.0297096
gene	MSTRG.3843	NA	20.3481	24.8016	17.9708	6.66395	8.78841	7.21037	0.395416	0.00202954	0.0245775
gene	MSTRG.385	THAPSDRAFT_260835,gene310	24.5738	28.8237	79.0029	3.23454	2.27365	2.36774	0.0867306	0.0028913	0.029192
gene	MSTRG.3863	NA	19.1036	21.3213	16.3886	8.60088	10.3311	9.60529	0.535987	0.001628	0.0223049
gene	MSTRG.3869	THAPSDRAFT_4300,gene3456	9.14269	9.99597	9.71506	1.70763	1.04066	1.8003	0.235616	0.00116455	0.0190506
gene	MSTRG.3870	THAPSDRAFT_27822,gene3457	8.91154	6.39469	7.90784	17.4017	20.3292	23.246	2.42331	0.00597871	0.0434495
gene	MSTRG.3875	THAPSDRAFT_33979,gene3462	36.6536	55.9484	36.4865	8.6223	8.07361	8.61359	0.223646	0.000332718	0.0120369
gene	MSTRG.3879	THAPSDRAFT_268652,gene3466	23.3906	24.1911	24.6197	50.0717	59.391	57.6391	2.2559	0.000964979	0.0176403
gene	MSTRG.3882	THAPSDRAFT_4312,gene3471,THAPSDRAFT_22189,gene3472	12.5113	16.7726	13.2996	34.7095	33.2278	39.9954	2.47711	0.0014619	0.0212455
gene	MSTRG.3884	THAPSDRAFT_4315,gene3474	4.21281	4.55947	2.71711	5.87095	5.85771	6.57255	1.52451	0.00519507	0.0399712
gene	MSTRG.3891	NA	0.513869	0.564418	0.211531	5.17921	5.70517	5.98015	4.72159	7.26262e-05	0.00717558
gene	MSTRG.3895	THAPSDRAFT_33794,gene3484	12.033	15.4382	12.5921	4.13832	2.3898	1.9152	0.26098	0.00769907	0.0497125
gene	MSTRG.39	NA	0	0	0.250359	5.13881	9.20764	3.59905	6.02299	0.00633996	0.0448349
gene	MSTRG.3908	THAPSDRAFT_262120,gene3494	30.7002	27.4617	25.1176	62.7802	60.4817	66.8266	2.25506	0.00111677	0.0188392
gene	MSTRG.3913	THAPSDRAFT_33883,gene3498	42.1099	85.2137	43.6109	4.34305	3.57941	3.82462	0.0925156	0.000582538	0.0148321
gene	MSTRG.3916	NIR_2,gene3502	20.7758	25.9522	21.316	35.8548	34.4188	35.3846	1.55229	0.00265039	0.0279617
gene	MSTRG.3939	pab1,gene3527	11.5582	12.8154	11.607	25.4537	26.0477	22.2511	1.97335	0.00163202	0.0223264
gene	MSTRG.3943	THAPSDRAFT_4370,gene3530	35.5999	29.439	28.138	14.1868	15.5003	12.9461	0.476041	0.00485684	0.0390143
gene	MSTRG.3970	THAPSDRAFT_33955,gene3556,THAPSDRAFT_22227,gene3557	7.04386	8.08684	8.56408	33.1507	62.2525	45.302	5.21656	0.00453141	0.0377588
gene	MSTRG.3971	NA	1.40324	1.48183	0.542155	5.4781	7.1422	6.18629	3.54184	0.0016984	0.0226484
gene	MSTRG.3975	THAPSDRAFT_268671,gene3560	30.3934	22.7651	34.1931	84.3273	88.339	78.889	2.78953	8.3973e-05	0.00750805
gene	MSTRG.3976	THAPSDRAFT_4402,gene3561	5.26827	9.83947	3.25345	8.51703	8.08098	8.55923	1.49271	0.00483251	0.0389133
gene	MSTRG.3978	NA	3.23192	4.01582	3.70791	6.34266	6.07712	6.843	1.60489	0.0045234	0.0377172
gene	MSTRG.3985	THAPSDRAFT_4411,gene3570	0	0	0.613938	1.89994	1.94322	1.77354	2.38528	0.0028598	0.0291893
gene	MSTRG.3996	NA	19.0514	17.0795	11.7238	37.3806	38.9713	42.1796	2.47864	0.00396482	0.0348574
gene	MSTRG.4007	THAPSDRAFT_22248,gene3592	40.8064	50.05	40.5371	27.3745	23.0637	23.2927	0.577913	0.0057065	0.0422858
gene	MSTRG.4013	THAPSDRAFT_4439,gene3598	27.5064	23.1247	26.95	16.5403	16.3706	13.5468	0.607112	0.00570507	0.0422858
gene	MSTRG.4016	THAPSDRAFT_22253,gene3602	13.1945	13.1375	18.4218	5.69662	5.66847	5.37873	0.41092	0.000733238	0.0160706
gene	MSTRG.4041	NA	0.890408	0.058493	0.06828	4.95573	7.46498	6.65125	5.64875	0.00640851	0.0450477
gene	MSTRG.4059	THAPSDRAFT_268695,gene3639	31.524	34.4637	50.0918	168.313	164.944	147.494	4.05278	0.00103579	0.0182384
gene	MSTRG.406	NA	122.304	135.293	158.891	13.5413	11.1094	11.9805	0.0939426	0.000135633	0.00852778
gene	MSTRG.4061	THAPSDRAFT_4482,gene3641	7.72462	7.45204	5.67062	27.362	23.7903	25.1508	3.38506	0.000548931	0.0146018
gene	MSTRG.4068	NA	15.6377	13.6372	12.017	40.2789	46.0853	49.7287	3.16882	0.00128892	0.0201505
gene	MSTRG.408	THAPSDRAFT_31085,gene332	10.7557	9.87229	10.5017	16.6431	15.2787	15.0937	1.45969	0.00195727	0.0242208
gene	MSTRG.4095	THAPSDRAFT_4510,gene3669	25.1909	27.9996	22.7981	35.8791	35.8655	37.5972	1.44247	8.73363e-06	0.00394525
gene	MSTRG.4098	THAPSDRAFT_4512,gene3671	36.191	31.3947	46.4342	21.7175	21.5653	16.5991	0.528108	0.00368723	0.0334573
gene	MSTRG.41	NA	0.223436	0.494723	0.417948	5.47686	3.96929	3.24112	3.74723	0.00366845	0.0333834
gene	MSTRG.4103	THAPSDRAFT_4516,gene3675	17.2524	16.3206	23.1907	8.57857	10.5137	9.28195	0.519852	0.00355701	0.0328496
gene	MSTRG.411	THAPSDRAFT_1201,gene333	8.18883	9.38704	10.9726	0.292207	0.970576	0.74426	0.156226	0.00152446	0.0216713
gene	MSTRG.4111	THAPSDRAFT_33950,gene3681	31.1138	33.3655	36.4272	14.3387	12.4207	13.9743	0.419358	0.000934445	0.0173109
gene	MSTRG.4114	THAPSDRAFT_4525,gene3684	10.0543	8.89982	10.0256	19.3761	22.0855	20.0341	2.00413	0.00067466	0.015496
gene	MSTRG.4135	NA	3.43769	3.03219	5.28859	11.1912	11.2952	9.53466	2.35181	0.00077107	0.0164086
gene	MSTRG.4138	THAPSDRAFT_22304,gene3705	13.4322	12.8565	17.969	5.4782	6.10161	3.88925	0.382123	0.00407704	0.035355
gene	MSTRG.4156	THAPSDRAFT_4563,gene3725	12.469	9.94185	13.1469	7.92194	8.11476	7.90751	0.693243	0.00137856	0.0207769
gene	MSTRG.4157	THAPSDRAFT_22316,gene3726	23.0998	25.075	26.394	37.1558	37.8901	42.0069	1.54567	0.00553206	0.0415623
gene	MSTRG.4160	THAPSDRAFT_33798,gene3728,THAPSDRAFT_33337,gene3729	10.5054	12.3084	11.6393	4.35842	4.07438	5.27696	0.447325	0.00238043	0.0267525
gene	MSTRG.4172	NA	0.323039	0.286655	0.561392	3.32273	2.19132	3.75144	2.88883	0.00567706	0.0421773
gene	MSTRG.4182	THAPSDRAFT_33466,gene3749	172.906	141.496	157.519	81.5963	90.6896	78.2284	0.530863	0.00309251	0.030077
gene	MSTRG.4185	THAPSDRAFT_22325,gene3750	114.035	184.583	87.7133	67.3193	74.8718	81.6147	0.634814	0.00316161	0.0305581
gene	MSTRG.4190	THAPSDRAFT_268714,gene3755	10.0983	10.5859	7.2801	4.76334	4.80365	4.60096	0.570243	0.00254979	0.0275155
gene	MSTRG.4191	NA	0	0.030806	0	1.53396	1.11677	0.870201	2.13348	0.00516887	0.0399115
gene	MSTRG.4193	THAPSDRAFT_22328,gene3756	0	0	0	41.6528	36.4085	30.5708	36.8364	4.65192e-05	0.00638233
gene	MSTRG.4202	THAPSDRAFT_22333,gene3762	14.399	17.5816	13.929	21.077	23.8542	25.3287	1.52081	0.00555158	0.0416335
gene	MSTRG.4210	ANS1,gene3767	57.0764	56.5157	46.5377	21.5783	20.8368	19.5846	0.403531	0.000593017	0.0148541
gene	MSTRG.4211	THAPSDRAFT_262217,gene3768	52.4275	37.1284	51.7067	2.3278	2.60008	4.64313	0.0846744	0.00145928	0.0212455
gene	MSTRG.4212	THAPSDRAFT_4607,gene3769	27.4062	42.3045	24.7921	3.73224	3.83434	3.19771	0.148537	0.00031615	0.01194
gene	MSTRG.4222	THAPSDRAFT_4616,gene3778	55.7884	50.7219	70.3117	90.268	110.289	100.355	1.67149	0.00637915	0.0449174
gene	MSTRG.4227	PYK1,gene3784	1.3062	1.33528	2.90828	5.83313	7.08925	7.02236	2.68992	0.00526422	0.0402528
gene	MSTRG.4248	THAPSDRAFT_22354,gene3801	0	0	0.100536	0.729712	0.976936	0.59586	1.69387	0.0048835	0.0390963
gene	MSTRG.4250	THAPSDRAFT_22355,gene3803	20.1491	16.9193	22.3074	31.2061	30.8526	34.3827	1.58102	0.0035764	0.0329553
gene	MSTRG.4259	MCM1,gene3811	10.7326	5.07536	16.3606	31.9514	27.3549	26.6071	2.59837	0.000891142	0.0170412
gene	MSTRG.4264	THAPSDRAFT_4653,gene3816	19.8072	30.0728	20.5535	8.83598	8.14359	8.5038	0.402288	0.00192229	0.0239785
gene	MSTRG.4267	THAPSDRAFT_4655,gene3818	15.0938	15.7859	20.2116	7.17165	5.54908	5.92478	0.39624	0.00248585	0.0273619
gene	MSTRG.4273	THAPSDRAFT_4659,gene3822	15.772	19.4194	3.37102	0	0	1.25851	0.12559	0.00745672	0.0489861
gene	MSTRG.4281	NA	3.35325	5.02996	3.44346	0.810924	0.999899	1.19745	0.416105	0.00172284	0.0227912
gene	MSTRG.4284	THAPSDRAFT_4666,gene3830	12.9692	12.5302	16.4322	24.3483	27.5206	29.5342	1.86262	0.00505085	0.039581
gene	MSTRG.429	THAPSDRAFT_1214,gene346	2.96354	1.67851	3.38046	0.514922	0.296011	0.363957	0.375948	0.00104742	0.0183912
gene	MSTRG.4302	NA	3.50323	3.28886	3.55495	0	0	0	0.224117	2.99553e-07	0.00099267
gene	MSTRG.4306	NA	23.8812	35.8126	26.9795	2.13351	1.62228	3.35554	0.113989	0.00127357	0.0200186
gene	MSTRG.4307	THAPSDRAFT_262248,gene3848,THAPSDRAFT_262249,gene3849	14.5119	12.8164	12.8103	0.831358	0.686798	1.68564	0.141639	0.00140903	0.0208637
gene	MSTRG.4313	THAPSDRAFT_4688,gene3855	12.0275	13.5639	13.107	5.21163	4.01174	4.49649	0.40052	0.00149128	0.0214376
gene	MSTRG.4314	THAPSDRAFT_262254,gene3856	17.1205	17.1239	17.4342	6.41585	5.62301	4.89186	0.3619	0.000881193	0.0169515
gene	MSTRG.4317	DAD1,gene3859	36.4388	52.5117	40.9303	14.9463	14.4455	13.9178	0.35687	0.00173561	0.0228641
gene	MSTRG.4318	THAPSDRAFT_22385,gene3860	40.17	36.6927	39.1553	84.6114	65.3285	70.5529	1.86072	0.0061464	0.0440764
gene	MSTRG.4320	THAPSDRAFT_4696,gene3862	45.9975	50.4185	29.626	17.7437	18.8949	22.9656	0.509276	0.00469812	0.0384562
gene	MSTRG.4325	ALAT_1,gene3865	116.977	142.068	130.476	51.5541	39.8411	39.8001	0.341585	0.00262399	0.0278245
gene	MSTRG.4329	THAPSDRAFT_22389,gene3869	7.64851	12.4871	8.60574	1.41071	2.53745	1.80081	0.282321	0.00495166	0.0393384
gene	MSTRG.4330	THAPSDRAFT_4704,gene3870	29.4852	23.2186	36.8937	50.3965	44.7432	44.03	1.52016	0.0017433	0.0228912
gene	MSTRG.4334	THAPSDRAFT_22391,gene3873	10.9267	5.3835	13.4469	0.919287	1.04029	1.87152	0.208549	0.00473945	0.0386641
gene	MSTRG.4338	THAPSDRAFT_4709,gene3875	18.5964	29.5443	19.8576	8.09844	10.0479	8.47729	0.432766	0.00655651	0.045701
gene	MSTRG.4341	THAPSDRAFT_4713,gene3879	7.36328	5.11997	8.26218	19.2753	23.0054	24.8328	2.92146	0.0022032	0.0255606
gene	MSTRG.4344	THAPSDRAFT_22394,gene3881	8.25411	8.63173	7.16492	0	0	0	0.112156	1.69622e-06	0.00234625
gene	MSTRG.4360	THAPSDRAFT_33310,gene3894	11.8357	11.105	12.5863	9.03101	8.79968	7.75662	0.735966	0.00504121	0.0395451
gene	MSTRG.4364	THAPSDRAFT_4732,gene3898	9.37146	9.91587	16.4373	0	0	0	0.0777691	0.000208444	0.0103271
gene	MSTRG.4375	NA	0	0	0	18.8634	16.3206	17.7789	18.6275	8.63083e-06	0.00394525
gene	MSTRG.4381	THAPSDRAFT_4747,gene3915	0.0687275	0.218263	0.0328525	5.52631	5.25514	3.19462	5.05245	0.00251194	0.0274791
gene	MSTRG.4387	NA	12.0761	10.8899	11.5159	17.5374	18.2173	18.0166	1.51144	0.000805877	0.0164969
gene	MSTRG.44	THAPSDRAFT_899,gene32	35.699	29.9543	58.0924	20.0874	17.7188	21.3003	0.491482	0.00771544	0.0497408
gene	MSTRG.4403	THAPSDRAFT_4765,gene3933	45.7924	39.913	27.0747	126.879	136.772	154.365	3.7872	0.0022235	0.0256063
gene	MSTRG.4407	THAPSDRAFT_262287,gene3936,THAPSDRAFT_268761,gene3937	24.616	23.8957	24.8236	35.7252	34.8863	33.7223	1.40243	0.000282283	0.0116212
gene	MSTRG.4425	rfC_3,gene3948	15.3342	12.7584	18.5347	11.5943	10.5264	8.94713	0.676036	0.00743243	0.0488781
gene	MSTRG.4428	THAPSDRAFT_4783,gene3951	14.9115	30.0788	10.2753	39.9666	44.1916	43.9194	2.60055	0.00117731	0.0191836
gene	MSTRG.4446	THAPSDRAFT_4800,gene3969,THAPSDRAFT_22432,gene3970	79.6496	57.6703	100.985	37.8652	43.6117	37.623	0.502186	0.000728631	0.0160234
gene	MSTRG.4453	THAPSDRAFT_40473,gene3975	27.3638	35.883	26.6188	14.3972	15.0558	13.8378	0.510183	0.00154496	0.0217817
gene	MSTRG.446	THAPSDRAFT_260862,gene364	74.5955	88.4971	34.1735	12.6879	15.6276	12.8721	0.248546	0.00335591	0.0316798
gene	MSTRG.4470	THAPSDRAFT_4821,gene3990	23.9646	24.6428	24.1844	15.2189	13.7919	12.8318	0.590278	0.0023182	0.0262632
gene	MSTRG.4473	THAPSDRAFT_4824,gene3993	1.85638	1.90215	1.20636	8.67317	6.8832	7.26025	3.29909	0.000983059	0.0178554
gene	MSTRG.4490	NA	25.9024	26.6623	22.9725	15.5941	15.9891	18.7992	0.685307	0.0072709	0.0484137
gene	MSTRG.4506	THAPSDRAFT_4853,gene4019	7.30493	7.94674	7.15798	1.40605	1.16705	1.04591	0.261093	0.000192564	0.0099596
gene	MSTRG.4508	RL30,gene4022,FUM1,gene4023	8.064	0.935751	14.5406	0.266535	0.256016	0.134598	0.167653	0.00288936	0.029192
gene	MSTRG.452	NA	25.7402	18.2186	32.1924	1.70808	0.793855	2.39412	0.0964761	0.00231852	0.0262632
gene	MSTRG.4535	THAPSDRAFT_4875,gene4046	23.3046	28.4219	31.196	7.2262	7.83271	6.0603	0.279543	0.00161503	0.0221915
gene	MSTRG.4545	Lhcr14,gene4054	899.879	403.95	1597.5	508.544	549.618	501.147	0.578266	0.00514007	0.0398666
gene	MSTRG.4551	THAPSDRAFT_262335,gene4060	0.0341972	0	0.0804898	15.7705	20.5667	9.4259	14.8388	0.00150197	0.0215167
gene	MSTRG.4564	THAPSDRAFT_22483,gene4073	78.2405	91.2649	76.6501	62.7672	64.2169	66.9767	0.800497	0.00386808	0.0342731
gene	MSTRG.4573	THAPSDRAFT_4908,gene4081,THAPSDRAFT_4909,gene4082	4.54505	3.24899	6.70892	13.3042	13.8127	14.2758	2.53147	0.000500219	0.0145169
gene	MSTRG.4579	THAPSDRAFT_4914,gene4087	195.907	205.898	163.034	26.1574	23.5128	16.6772	0.12175	0.0010093	0.01799
gene	MSTRG.4586	NA	0.185091	0.26191	0.024466	1.03577	0.901969	1.01538	1.74024	0.000306665	0.0118931
gene	MSTRG.4587	NA	1.20369	1.38428	1.14171	21.5572	20.2496	18.8704	9.50392	2.19631e-05	0.00500572
gene	MSTRG.4590	THAPSDRAFT_4923,gene4096	8.26291	7.52792	10.1139	43.0456	36.5613	27.004	3.68318	0.00256553	0.0276136
gene	MSTRG.4591	AMT6,gene4097	23.0446	20.3855	32.8035	51.9133	41.7034	44.788	1.76794	0.00708331	0.0477165
gene	MSTRG.4605	THAPSDRAFT_22498,gene4107	8.5553	8.98366	7.15759	13.9679	14.6717	13.4484	1.64963	0.00146275	0.0212455
gene	MSTRG.4615	THAPSDRAFT_270328,gene4116	46.9949	41.5183	47.0649	80.5162	83.2041	65.9027	1.65794	0.00748993	0.0491413
gene	MSTRG.4616	THAPSDRAFT_4946,gene4117	52.0428	46.826	87.9063	23.4564	25.2843	21.3079	0.385651	0.00169922	0.0226484
gene	MSTRG.4620	NA	0.212918	0.10605	0.098991	4.00598	3.23167	3.06647	3.87597	0.000488006	0.0145169
gene	MSTRG.464	CYS2,gene379	124.69	102.546	169.775	22.2399	34.1445	15.1233	0.175074	0.0050903	0.0397548
gene	MSTRG.4653	THAPSDRAFT_4973,gene4143	52.1364	48.9799	46.4449	32.3789	31.196	30.1062	0.643913	0.00196062	0.0242381
gene	MSTRG.4656	THAPSDRAFT_4976,gene4146	27.1121	31.9351	24.2747	19.8336	18.4916	18.0854	0.701347	0.0038154	0.0340243
gene	MSTRG.4657	THAPSDRAFT_34027,gene4147	11.7508	10.487	12.4279	18.9971	20.0859	20.7054	1.65658	0.000803943	0.0164969
gene	MSTRG.466	THAPSDRAFT_1248,gene381	25.8581	23.3968	30.9126	15.3539	12.4001	11.3329	0.497412	0.00407733	0.035355
gene	MSTRG.4666	NIT2,gene4157	1.96118	0.585933	6.07074	9.34217	10.0536	8.02963	2.89758	0.000516486	0.0145169
gene	MSTRG.4669	THAPSDRAFT_22527,gene4160	28.858	19.3656	23.1882	4.76167	4.57397	3.685	0.214562	0.00128856	0.0201505
gene	MSTRG.467	THAPSDRAFT_1249,gene382	124.064	115.572	95.2543	169.172	184.893	192.492	1.65191	0.00677489	0.0465593
gene	MSTRG.4672	NA	24.0942	18.2754	26.7981	2.46443	2.59155	2.69107	0.147736	3.88794e-05	0.00620764
gene	MSTRG.4677	THAPSDRAFT_22531,gene4165,THAPSDRAFT_4997,gene4166	11.3341	12.1233	10.3203	16.0862	15.9589	18.3184	1.46455	0.00243847	0.0270316
gene	MSTRG.4680	FRU1,gene4169	32.2137	27.3764	36.6671	0.553157	0.603951	0.933153	0.0507211	7.00387e-05	0.00717558
gene	MSTRG.4691	THAPSDRAFT_5010,gene4178	0.786359	0	0.542485	11.4093	11.5385	15.792	9.62615	0.00138536	0.0208155
gene	MSTRG.4708	THAPSDRAFT_22544,gene4193	27.0247	16.8578	28.4438	3.3789	5.55395	6.01338	0.233362	0.00558732	0.0418008
gene	MSTRG.4710	NA	1.57454	3.50259	2.52094	0	0	0.067166	0.301115	0.00556633	0.0416939
gene	MSTRG.4711	PPC2,gene4195	56.674	64.6476	50.1977	25.7256	24.6877	22.7621	0.44362	0.000617814	0.0151156
gene	MSTRG.4726	THAPSDRAFT_13326,gene4211	16.0126	14.5759	11.8326	29.2586	29.0373	36.1991	2.17726	0.00445327	0.0374333
gene	MSTRG.4727	THAPSDRAFT_268822,gene4212	10.024	11.7229	10.4412	18.0249	19.493	17.0868	1.64587	0.00332042	0.0314795
gene	MSTRG.4728	THAPSDRAFT_5043,gene4213	2.89682	2.50584	2.78376	10.4209	10.4015	10.6651	3.07376	3.67507e-05	0.00610013
gene	MSTRG.4733	THAPSDRAFT_268823,gene4218	8.09765	10.5185	11.3972	28.4884	30.1045	26.8364	2.68646	0.00299031	0.0297096
gene	MSTRG.4755	NA	0.997602	2.30277	0.601903	7.00592	7.16442	5.94698	3.63529	0.00141021	0.0208637
gene	MSTRG.4757	THAPSDRAFT_28199,gene4239,THAPSDRAFT_22573,gene4240	15.6642	15.4356	16.9563	28.8443	27.9083	30.6296	1.76351	0.000608257	0.0150789
gene	MSTRG.4770	THAPSDRAFT_262412,gene4251	23.4394	24.7195	25.5815	8.8558	7.28488	8.71306	0.361758	0.000714576	0.015847
gene	MSTRG.4777	THAPSDRAFT_5090,gene4257	2.8495	1.73886	3.07347	33.6997	27.4163	34.8153	9.18336	0.000283975	0.0116212
gene	MSTRG.4778	THAPSDRAFT_262414,gene4258	269.495	323.593	210.028	37.1211	33.2606	44.381	0.151152	0.000125213	0.00820412
gene	MSTRG.4787	THAPSDRAFT_5099,gene4267	96.8636	107.683	77.3584	29.5091	37.3607	37.4364	0.385056	0.0014889	0.0214282
gene	MSTRG.4797	THAPSDRAFT_5108,gene4276	25.2001	21.4791	21.3789	9.89456	8.18554	9.44714	0.429893	0.00213695	0.0252639
gene	MSTRG.4809	NA	0.993933	1.40441	1.60414	5.4926	6.32433	4.79503	2.78861	0.00298214	0.0297096
gene	MSTRG.481	NA	0	0.052543	0.260093	1.54441	2.68704	2.13798	2.78459	0.00501264	0.0394951
gene	MSTRG.4812	NA	28.6379	39.4976	20.8044	64.0572	70.8712	56.2509	2.23948	0.00514305	0.0398666
gene	MSTRG.4818	NA	37.1332	59.7699	38.1162	5.18126	3.50096	3.06311	0.109924	0.00133484	0.0204649
gene	MSTRG.4819	THAPSDRAFT_5125,gene4292	13.4914	17.9732	12.4994	34.0332	30.9053	35.6321	2.2696	0.000492719	0.0145169
gene	MSTRG.4824	THAPSDRAFT_5130,gene4297	2.89077	3.49907	2.61362	0	0	0	0.253949	4.86737e-06	0.00346452
gene	MSTRG.4844	THAPSDRAFT_262433,gene4313	9.38449	8.41733	12.1117	143.135	137.78	145.748	12.9545	1.24511e-05	0.00442866
gene	MSTRG.4847	THAPSDRAFT_22608,gene4316,RL4e,gene4317	614.933	562.251	425.606	108.133	114.522	112.14	0.215955	0.000486989	0.0145169
gene	MSTRG.4850	THAPSDRAFT_40655,gene4318	78.8481	71.3	60.5369	39.4454	37.5709	39.5861	0.567679	0.00435021	0.0368908
gene	MSTRG.4851	RPN1,gene4319	64.798	56.1341	71.7401	55.54	52.2327	49.4306	0.810505	0.00475066	0.0386904
gene	MSTRG.4879	NA	14.1564	17.1832	14.0203	31.6085	29.0337	30.3252	1.96996	0.000582609	0.0148321
gene	MSTRG.4888	THAPSDRAFT_22631,gene4353	21.0575	18.1251	26.3546	1.09272	2.0596	2.83189	0.12673	0.00256208	0.0276136
gene	MSTRG.4895	NA	24.5159	25.0292	31.8562	4.90136	4.97811	7.42688	0.236826	0.00270758	0.02823
gene	MSTRG.4912	NA	0	0	0	9.48735	3.73057	6.55771	7.21664	0.00514909	0.039873
gene	MSTRG.4921	THAPSDRAFT_22642,gene4383	29.6183	34.8421	27.6029	16.4507	15.0847	18.2708	0.564138	0.00150578	0.0215465
gene	MSTRG.4938	THAPSDRAFT_5232,gene4400	10.7686	10.147	8.71922	21.054	22.512	22.0945	2.12542	0.000751917	0.0162229
gene	MSTRG.4943	THAPSDRAFT_5237,gene4405	33.4931	35.8639	19.3374	6.96245	8.53188	7.94951	0.306874	0.00190207	0.0238458
gene	MSTRG.4947	THAPSDRAFT_262467,gene4410	24.8682	23.7741	22.3303	36.7896	37.5727	38.9801	1.57948	0.000794553	0.0164969
gene	MSTRG.4948	NA	1.28636	1.67363	0.210136	4.16478	5.74561	4.65002	3.11244	0.00450075	0.0376716
gene	MSTRG.495	NA	0.133484	0.115492	0.0818038	23.3379	26.4237	15.9481	20.1611	0.000378255	0.0130803
gene	MSTRG.4953	NA	0.566888	0.748766	0.131182	4.30647	6.98499	4.62782	4.34585	0.00299285	0.0297096
gene	MSTRG.4955	NA	0.494331	0.901651	1.9301	5.87954	6.26744	6.09971	3.41552	0.00669156	0.0462282
gene	MSTRG.4958	THAPSDRAFT_268867,gene4416	18.6194	19.2931	28.0182	53.3677	51.741	52.5276	2.3241	0.00238105	0.0267525
gene	MSTRG.4962	THAPSDRAFT_22656,gene4420	16.4987	17.2498	16.5469	20.192	20.2989	20.4169	1.202	0.000222612	0.0107543
gene	MSTRG.4965	NA	0.169363	0	0.263545	20.1376	23.2911	11.7809	16.1303	0.000928697	0.0172557
gene	MSTRG.4969	NA	4.16861	8.03988	4.44669	0.653604	0.589145	1.45874	0.303491	0.00622901	0.0443621
gene	MSTRG.4970	RL44,gene4426	119.588	335.656	64.5024	57.5183	42.3216	54.7485	0.410973	0.00712649	0.0479037
gene	MSTRG.4974	THAPSDRAFT_5263,gene4430	7.14599	10.5386	6.116	0.840218	0.844375	0.52459	0.202566	0.000661763	0.0153964
gene	MSTRG.4990	THAPSDRAFT_34418,gene4445	4.36865	7.96101	10.8966	0	0	0	0.118727	0.00359982	0.0330244
gene	MSTRG.5027	NA	8.72514	7.77893	11.008	4.55319	5.44441	4.94698	0.582268	0.00250467	0.0274787
gene	MSTRG.5038	Lhcr3,gene4484	459.286	444.891	530.701	224.248	246.261	279.117	0.519002	0.00449965	0.0376716
gene	MSTRG.5046	THAPSDRAFT_22685,gene4491	33.5547	36.6448	26.2678	19.2223	17.4173	17.4253	0.588082	0.00266943	0.028036
gene	MSTRG.5065	THAPSDRAFT_5340,gene4508	1.94638	2.61982	1.49911	0	0	0.158144	0.359191	8.43505e-05	0.00750805
gene	MSTRG.5071	THAPSDRAFT_28300,gene4514	6.28893	5.34767	9.57652	17.2789	17.4307	19.0606	2.33718	0.00179765	0.0230761
gene	MSTRG.5072	THAPSDRAFT_22696,gene4515	34.8415	36.0919	40.3491	50.494	47.9836	48.2299	1.30435	0.00637708	0.0449174
gene	MSTRG.5074	THAPSDRAFT_40728,gene4517	63.5103	57.5254	74.3934	126.013	119.275	131.688	1.89955	0.000876011	0.0169515
gene	MSTRG.5080	THAPSDRAFT_262501,gene4522	34.2225	31.2979	32.6136	42.4156	43.2465	43.0368	1.30018	0.00222127	0.0256043
gene	MSTRG.5083	THAPSDRAFT_5357,gene4525	28.08	16.3656	28.9827	1.33528	1.44679	2.85808	0.110623	0.00252	0.0274874
gene	MSTRG.5085	THAPSDRAFT_22702,gene4527	20.695	18.0838	30.7642	1.81907	1.07133	1.66286	0.103024	0.00044235	0.0140122
gene	MSTRG.509	THAPSDRAFT_39075,gene417	3.76628	11.1235	0.241117	7.72776	12.9847	14.2364	3.35484	0.00723531	0.0482703
gene	MSTRG.5098	THAPSDRAFT_5371,gene4538	0.872871	1.6944	3.4755	59.8215	47.3798	49.2968	18.2107	0.00143742	0.021061
gene	MSTRG.5106	THAPSDRAFT_262506,gene4545	130.742	198.267	95.3336	20.8927	10.48	12.7628	0.115236	0.00279147	0.0289109
gene	MSTRG.5109	NA	39.8251	32.1168	54.5636	1.93729	1.6232	2.10214	0.0664898	6.77132e-05	0.00714813
gene	MSTRG.5113	THAPSDRAFT_268890,gene4551	63.9272	59.9671	77.4309	38.5703	32.9021	34.7651	0.529357	0.00164377	0.0224132
gene	MSTRG.5114	NA	23.7486	24.0155	22.0592	35.3078	39.3864	35.7959	1.56373	0.00184803	0.0233984
gene	MSTRG.5132	THAPSDRAFT_262515,gene4568	6.4286	5.1218	6.55586	28.0114	29.4605	28.2521	4.17299	3.8459e-05	0.00620764
gene	MSTRG.5144	THAPSDRAFT_22728,gene4581	12.2028	11.4341	9.85284	5.19563	5.86078	5.83926	0.55064	0.00235412	0.0265939
gene	MSTRG.5149	THAPSDRAFT_22731,gene4588	1.61391	3.48876	1.1289	10.9937	8.25177	8.73369	3.65047	0.00209801	0.0250414
gene	MSTRG.5150	THAPSDRAFT_5424,gene4589	0.284054	0.149756	0.41174	0	0	0	0.774301	0.000235669	0.010833
gene	MSTRG.5156	NA	2.66875	2.45388	0.956914	8.30454	10.1598	10.9499	3.80383	0.00312854	0.0303327
gene	MSTRG.5158	THAPSDRAFT_5431,gene4595	26.7887	17.9511	29.2435	5.28249	7.0983	7.24928	0.290637	0.00250541	0.0274787
gene	MSTRG.5163	NA	17.0733	15.406	21.8265	59.3973	60.599	61.5854	3.19652	9.8819e-05	0.00787525
gene	MSTRG.5166	THAPSDRAFT_5439,gene4601	12.7986	16.589	14.1761	0.361992	0.630428	0.642177	0.100586	0.000143178	0.00869475
gene	MSTRG.5167	NA	6.23785	9.51565	5.4026	2.1515	1.00438	1.9304	0.345843	0.00705852	0.0476011
gene	MSTRG.5175	THAPSDRAFT_262530,gene4608	35.7136	36.69	53.7976	126.108	147.596	147.758	3.27146	0.00182225	0.0232193
gene	MSTRG.5182	THAPSDRAFT_22749,gene4615	7.83427	10.227	7.39697	6.28158	5.95542	6.24286	0.773014	0.00719314	0.0480921
gene	MSTRG.5184	NA	1.89915	1.37172	2.30629	4.37488	4.24265	4.87073	1.90569	0.00168382	0.0226484
gene	MSTRG.5187	THAPSDRAFT_22752,gene4619	12.8152	10.7642	22.6284	40.9335	36.9911	36.3657	2.40084	0.00198841	0.024412
gene	MSTRG.5194	THAPSDRAFT_22757,gene4625	6.04126	6.3759	4.82639	12.9665	10.8504	13.1395	2.00459	0.00183329	0.0233057
gene	MSTRG.5195	NA	0.093271	0.242642	0.021323	1.2883	1.50963	1.21522	2.11333	0.00075923	0.0163241
gene	MSTRG.5208	THAPSDRAFT_5476,gene4637	4.3029	4.34891	6.0538	1.69697	1.90626	1.67861	0.464595	0.00123844	0.019665
gene	MSTRG.521	THAPSDRAFT_260891,gene432	36.2607	27.5569	48.7332	21.4476	21.1163	20.8426	0.572192	0.000240379	0.0108423
gene	MSTRG.5215	THAPSDRAFT_34059,gene4643	18.9684	19.5795	18.5906	31.5849	28.6213	27.3878	1.5067	0.00359808	0.0330244
gene	MSTRG.5233	PDK1_2,gene4660	1.17314	2.08401	1.7093	26.3639	12.7281	25.7742	8.30228	0.00481132	0.0388335
gene	MSTRG.5236	THAPSDRAFT_262553,gene4665,THAPSDRAFT_262554,gene4666	16.7086	13.6164	15.5043	28.9317	26.1832	26.3243	1.72063	0.0028675	0.029192
gene	MSTRG.5240	NA	0.384129	0.934708	0	6.69848	6.36815	5.94284	5.46333	0.000162048	0.00916973
gene	MSTRG.5242	THAPSDRAFT_5511,gene4671	0.38896	0.484317	0.6957	0	0	0.032482	0.661559	0.00512547	0.0398367
gene	MSTRG.5243	THAPSDRAFT_22781,gene4672	11.1794	17.6249	12.7279	66.5412	66.037	67.7277	4.71957	0.000647914	0.0152631
gene	MSTRG.5254	PGAM1,gene4683	23.8074	31.0068	35.0991	4.0614	4.74561	4.55163	0.176907	0.000932376	0.0172983
gene	MSTRG.5255	ENO2,gene4684	78.9973	110.148	83.2314	30.2889	25.2531	19.9061	0.287413	0.00481135	0.0388335
gene	MSTRG.5258	THAPSDRAFT_34447,gene4687	30.9743	20.5072	14.8798	3.61649	2.73997	2.71378	0.183011	0.00533471	0.0406052
gene	MSTRG.526	NDK3,gene437	88.4171	95.5396	105.911	3.39452	3.312	3.3519	0.0444702	9.54929e-06	0.00394525
gene	MSTRG.5273	THAPSDRAFT_34403,gene4703,THAPSDRAFT_262570,gene4704	19.8828	23.8044	16.9593	12.6499	11.1446	12.3015	0.629898	0.00135849	0.0207769
gene	MSTRG.5275	NA	16.7486	11.0079	11.6268	0.110179	0.38791	0.263312	0.0895015	0.000631245	0.0151156
gene	MSTRG.5277	NA	37.1667	26.7709	54.5577	11.3367	8.4271	11.1961	0.278664	0.00207208	0.024827
gene	MSTRG.5280	THAPSDRAFT_5545,gene4706	32.5359	28.0646	10.6336	1.33075	1.04189	0.406743	0.0876157	0.00502965	0.0395451
gene	MSTRG.5283	NA	7.93313	9.56878	2.27468	0.270671	0.05601	0.333197	0.191345	0.00276403	0.0286507
gene	MSTRG.5287	THAPSDRAFT_262572,gene4714	38.1431	36.3854	36.2171	5.34246	6.59847	7.04686	0.192732	0.000295615	0.011722
gene	MSTRG.5288	THAPSDRAFT_262573,gene4715	16.9993	19.2823	18.0428	23.2006	22.5828	24.2399	1.2801	0.00775688	0.0498787
gene	MSTRG.5289	NA	17.8749	30.1334	20.6234	4.26338	5.46931	7.38119	0.28896	0.00634548	0.0448349
gene	MSTRG.5297	THAPSDRAFT_22808,gene4721	17.9383	27.1184	14.3822	4.35159	3.91784	5.54548	0.285882	0.000404496	0.0135418
gene	MSTRG.5301	THAPSDRAFT_5563,gene4724	1.23355	1.57754	1.47308	3.27794	3.05636	2.93768	1.68973	0.00254776	0.0275155
gene	MSTRG.5307	THAPSDRAFT_34303,gene4729	1.57328	2.74116	2.25426	0.0789936	0	0	0.327779	0.00274655	0.0285169
gene	MSTRG.5308	THAPSDRAFT_40788,gene4730	41.8435	79.2141	68.6051	6.79165	8.71986	4.3647	0.119665	0.00567557	0.0421773
gene	MSTRG.5309	THAPSDRAFT_19435,gene4731	18.623	18.9559	14.9965	51.6341	40.6934	40.7158	2.47056	0.00317308	0.0306041
gene	MSTRG.5311	NA	4.00595	2.23079	5.52904	0.678372	0.266517	0.245549	0.281355	0.00106789	0.018521
gene	MSTRG.5319	THAPSDRAFT_5580,gene4738	17.0085	19.4538	22.4574	5.46503	5.51615	7.6876	0.347236	0.0049417	0.0393384
gene	MSTRG.5324	THAPSDRAFT_5585,gene4744	17.8024	19.8427	16.8939	2.43702	2.60299	2.48676	0.184777	5.00934e-06	0.00346452
gene	MSTRG.533	THAPSDRAFT_1308,gene443	0.040387	0.057296	0.065994	0	0	0	0.94792	0.00654443	0.0456424
gene	MSTRG.5336	THAPSDRAFT_34043,gene4752,THAPSDRAFT_34442,gene4753	29.7007	19.9966	42.478	22.5419	21.6733	19.6076	0.703285	0.00010507	0.0078961
gene	MSTRG.5337	THAPSDRAFT_262585,gene4754	15.1038	13.3487	20.4789	24.1629	23.2782	24.0161	1.42411	0.00496096	0.0393634
gene	MSTRG.5341	RM47,gene4758	1.27977	1.26194	1.48722	0.380748	0.520084	0.306858	0.594332	0.00181193	0.0231963
gene	MSTRG.536	THAPSDRAFT_31402,gene447	30.7063	24.4231	32.7985	13.7416	13.029	13.9055	0.476496	0.00048225	0.0145169
gene	MSTRG.5375	NA	2.55071	4.69538	1.60629	6.84318	6.49872	5.70898	2.03705	0.00596401	0.0433933
gene	MSTRG.5376	THAPSDRAFT_262599,gene4786	1.41196	0.0244083	0.82169	10.5029	10.3757	7.03435	5.94425	0.00492628	0.0393123
gene	MSTRG.5379	NA	19.8014	30.9511	13.3598	3.07238	3.76503	4.9809	0.240834	0.000502794	0.0145169
gene	MSTRG.5380	THAPSDRAFT_22841,gene4788	27.1563	17.6246	32.4491	73.0703	54.7623	65.7515	2.42833	0.00454866	0.0378053
gene	MSTRG.5385	THAPSDRAFT_5632,gene4792	20.1479	24.0014	20.1122	12.8289	11.5488	12.7899	0.604306	0.00157289	0.0220506
gene	MSTRG.539	THAPSDRAFT_1316,gene451	9.49634	5.18884	17.1262	0	0	0	0.0894075	4.08889e-05	0.00620764
gene	MSTRG.5391	THAPSDRAFT_34332,gene4799	20.1409	16.3614	22.6996	16.1585	14.2686	14.1625	0.756774	0.00698529	0.0472865
gene	MSTRG.5393	THAPSDRAFT_5641,gene4801	4.17697	4.54863	3.96225	13.0763	11.8541	11.0171	2.49189	0.000564322	0.0146604
gene	MSTRG.5396	THAPSDRAFT_22848,gene4804	24.5928	24.7329	25.5178	15.2602	14.8619	13.2457	0.593035	0.00140798	0.0208637
gene	MSTRG.5402	THAPSDRAFT_22851,gene4808	4.52672	8.06045	3.78143	0.814412	0.699522	1.14196	0.313426	0.000631627	0.0151156
gene	MSTRG.5411	THAPSDRAFT_5655,gene4815	4.8691	5.3171	3.41331	0.966313	0.766515	1.02293	0.35725	0.00037271	0.0129605
gene	MSTRG.5420	NA	0.810765	1.49816	1.82047	11.6972	13.5618	12.3112	5.74197	0.00151197	0.0215603
gene	MSTRG.543	NA	9.31202	8.67235	7.96017	2.11684	1.66561	1.54744	0.287922	0.000656132	0.0153537
gene	MSTRG.5436	THAPSDRAFT_262611,gene4840	10.7149	13.7722	8.66062	6.82183	6.88032	7.97979	0.708763	0.00100925	0.01799
gene	MSTRG.5447	NA	8.54744	9.61842	11.8998	22.078	25.9612	26.7412	2.34209	0.00431625	0.0367029
gene	MSTRG.5453	THAPSDRAFT_22869,gene4855	16.247	17.9105	20.0057	53.3723	54.7923	58.3454	2.95928	0.000507388	0.0145169
gene	MSTRG.5461	THAPSDRAFT_5701,gene4863	7.87826	7.9224	7.74249	17.4203	18.808	13.9738	1.98753	0.00578761	0.0425749
gene	MSTRG.5486	NA	0.51916	0.600866	2.71281	9.69701	9.5	11.7945	5.19443	0.00517698	0.0399115
gene	MSTRG.550	THAPSDRAFT_20776,gene463	9.90239	14.8122	10.3757	3.13603	2.31202	2.65316	0.299679	0.00164684	0.0224306
gene	MSTRG.5509	THAPSDRAFT_5747,gene4907,THAPSDRAFT_5748,gene4908	6.92689	5.65451	7.29024	8.46004	9.14473	8.86622	1.27856	0.00683845	0.0468014
gene	MSTRG.5518	NA	0.172305	0.13962	0.17545	4.13412	2.68099	5.12633	4.20203	0.00367268	0.0333975
gene	MSTRG.552	NA	0.439389	0.256354	0.398354	2.9843	3.80882	2.62622	2.99372	0.00143411	0.021061
gene	MSTRG.5537	NA	0	0	0	1.81849	1.82295	1.201	2.58976	0.00208075	0.024883
gene	MSTRG.5539	THAPSDRAFT_268963,gene4932	5.03621	3.70609	9.61741	18.1538	21.7682	19.7383	2.97469	0.00159707	0.0220916
gene	MSTRG.5540	NA	15.7539	10.429	29.7931	50.2645	43.8347	44.557	2.47314	0.00136207	0.0207769
gene	MSTRG.5549	NA	30.62	25.2551	28.7806	10.2967	10.5154	7.13857	0.346164	0.00382712	0.0340313
gene	MSTRG.5554	THAPSDRAFT_34533,gene4945,THAPSDRAFT_20232,gene4946	41.0754	32.6092	25.2457	80.8595	80.9186	84.3907	2.52271	0.00653375	0.0455937
gene	MSTRG.5559	THAPSDRAFT_5789,gene4949	31.5808	24.0986	42.3392	12.8109	10.216	9.57435	0.347915	0.000819862	0.0165421
gene	MSTRG.5561	THAPSDRAFT_34044,gene4951	199.379	202.957	194.075	42.1389	37.6107	43.5687	0.211086	6.59879e-05	0.00710659
gene	MSTRG.5566	THAPSDRAFT_5795,gene4955	4.00454	2.65943	25.193	0	0	0	0.115068	0.00528178	0.0403392
gene	MSTRG.5577	THAPSDRAFT_5807,gene4967	9.53292	10.4134	7.77157	13.7857	13.7329	13.344	1.45616	0.00158907	0.0220916
gene	MSTRG.5580	NA	3.27679	4.62549	4.71864	1.13788	0.909824	0.876717	0.381375	0.00391414	0.0345093
gene	MSTRG.5607	THAPSDRAFT_5832,gene4992	30.0761	22.9678	40.5748	16.4257	12.1993	15.4473	0.482221	0.00752741	0.0493204
gene	MSTRG.5617	NA	2.26635	1.64788	4.17518	0.057524	0.167201	0.205519	0.310543	0.00111493	0.0188392
gene	MSTRG.562	THAPSDRAFT_1339,gene474	361.7	400.077	460.211	252.895	239.778	225.655	0.58625	0.00539407	0.0409066
gene	MSTRG.5621	THAPSDRAFT_22946,gene5002	2.99582	3.04774	2.48663	9.3725	7.30184	7.13007	2.33049	0.00329393	0.0312546
gene	MSTRG.5622	NA	23.4979	20.4088	24.9309	10.4979	10.6047	11.1859	0.48787	0.000246394	0.0109158
gene	MSTRG.5623	THAPSDRAFT_262677,gene5006	0.267447	0.390195	0.260046	3.75599	4.91684	4.29919	4.08649	0.000331981	0.0120369
gene	MSTRG.5627	THAPSDRAFT_22947,gene5009	12.4057	13.932	12.8639	27.9278	24.696	28.5739	2.00333	0.00105382	0.0184516
gene	MSTRG.5628	THAPSDRAFT_5851,gene5011	90.3085	80.5363	92.7291	11.4378	8.9819	9.83429	0.123485	0.000102828	0.0078961
gene	MSTRG.5629	NA	3.43589	4.71585	2.8535	0.067208	0.34286	0.507884	0.287435	0.00119013	0.0193252
gene	MSTRG.5631	NA	0.608613	0.530122	0.319073	3.13324	3.75398	4.31669	3.21193	0.00102327	0.0181033
gene	MSTRG.5633	THAPSDRAFT_5854,gene5014,THAPSDRAFT_5855,gene5015	0.53462	0.491203	0.570896	1.32367	1.69757	1.78095	1.68982	0.004142	0.0356349
gene	MSTRG.5634	NA	0	0.322205	0.107068	1.76996	1.44665	1.5782	2.30753	0.00221257	0.025575
gene	MSTRG.564	THAPSDRAFT_1341,gene476	9.6043	12.8151	11.2082	28.1586	25.8831	22.6444	2.19115	0.00554936	0.0416335
gene	MSTRG.5646	THAPSDRAFT_5867,gene5026,THAPSDRAFT_5868,gene5027	4.3218	7.1699	7.87241	0.679285	0.880454	1.07936	0.256696	0.00620989	0.0443274
gene	MSTRG.5650	NA	0.678113	0.250933	0	4.35169	5.38586	4.8415	4.61715	0.00287296	0.029192
gene	MSTRG.5669	NA	2.26875	3.54546	2.7866	8.36644	8.17391	6.8368	2.30635	0.00579552	0.0425905
gene	MSTRG.5673	THAPSDRAFT_22960,gene5051	116.613	43.0142	120.211	0	0	0	0.0110578	0.00015742	0.00907281
gene	MSTRG.5680	THAPSDRAFT_5896,gene5057	19.4222	19.9895	19.8566	94.7859	92.0716	85.3085	4.41239	3.43375e-05	0.00605123
gene	MSTRG.5687	NA	2.35491	3.30147	2.21433	1.49494	1.17421	1.48058	0.672934	0.00705642	0.0476011
gene	MSTRG.5717	THAPSDRAFT_262697,gene5091	14.6063	14.81	12.0022	8.60719	9.38263	9.64542	0.699428	0.00410292	0.0354211
gene	MSTRG.5721	THAPSDRAFT_262699,gene5094	5.22606	5.18723	3.34004	0.538326	1.22459	0.6833	0.331213	0.005616	0.0418895
gene	MSTRG.5723	NA	6.15975	8.23183	6.27854	18.923	18.1647	20.8612	2.62564	0.000512905	0.0145169
gene	MSTRG.5733	NA	7.68942	5.92774	8.84435	4.76396	4.77674	3.54114	0.620764	0.00717602	0.048055
gene	MSTRG.5734	THAPSDRAFT_262708,gene5102	12.5938	13.4485	13.2328	0.308419	0.283437	0.418218	0.094976	1.05941e-05	0.00394525
gene	MSTRG.574	PFK1,gene485	30.651	29.9177	24.9989	80.8094	85.1343	79.7276	2.84183	0.000288453	0.0116212
gene	MSTRG.575	NA	14.8733	14.9644	15.4171	4.51742	3.342	5.04862	0.326862	0.00231687	0.0262632
gene	MSTRG.5762	THAPSDRAFT_262734,gene5131	22.69	27.7604	24.2975	14.6064	11.2614	12.4934	0.534701	0.00736023	0.0486346
gene	MSTRG.5764	THAPSDRAFT_35005,gene5133	2.31175	2.37722	3.94135	0.891189	0.722911	0.500348	0.435805	0.00382447	0.0340313
gene	MSTRG.5780	NA	13.1703	10.0108	6.49048	40.8589	53.4205	46.5675	4.61759	0.00443018	0.0373717
gene	MSTRG.5786	NA	0.404752	0.466118	0.37772	3.16311	2.65723	2.52343	2.66993	0.000517847	0.0145169
gene	MSTRG.5790	THAPSDRAFT_269018,gene5156	15.8023	12.729	15.9348	5.15339	6.20252	5.86016	0.422273	0.00106704	0.018521
gene	MSTRG.58	THAPSDRAFT_260754,gene45	16.4532	17.6157	17.4341	25.4584	25.3508	25.7389	1.46115	0.000509425	0.0145169
gene	MSTRG.5814	THAPSDRAFT_6010,gene5174	3.66769	3.86616	6.66647	1.04929	0.855361	1.04415	0.346491	0.00309566	0.0300842
gene	MSTRG.5831	THAPSDRAFT_23028,gene5191	17.38	18.4118	18.3938	9.78703	7.70434	7.26386	0.481438	0.00475153	0.0386904
gene	MSTRG.5847	TPI1,gene5206	54.9581	66.357	68.8101	11.0139	13.6571	7.14666	0.174767	0.00369873	0.0334633
gene	MSTRG.5848	THAPSDRAFT_15267,gene5207	1.4946	0	7.43005	0.120116	0.142189	0.038724	0.355095	0.00311533	0.0302517
gene	MSTRG.5849	THAPSDRAFT_6043,gene5208	4.2768	3.51187	4.48714	0.622882	1.1081	0.478629	0.33394	0.00253214	0.0274874
gene	MSTRG.5850	THAPSDRAFT_23039,gene5209	30.876	41.5799	29.6929	1.76059	2.07777	2.95593	0.0950743	0.000245016	0.0109158
gene	MSTRG.5854	THAPSDRAFT_6048,gene5213	19.3742	32.244	19.663	59.8516	50.2954	57.6462	2.41893	0.00409241	0.0354041
gene	MSTRG.5861	NA	0.153155	0.13704	0.908511	5.45153	8.62836	6.29076	5.4987	0.00197196	0.0242823
gene	MSTRG.5862	THAPSDRAFT_34992,gene5220	28.7654	35.424	30.0889	1.30912	2.37139	1.37413	0.0824121	0.00049574	0.0145169
gene	MSTRG.5865	THAPSDRAFT_23048,gene5223,THAPSDRAFT_262792,gene5224,THAPSDRAFT_269049,gene5225	10.7628	13.4987	7.34973	19.0745	20.0789	18.2897	1.84184	0.00267675	0.0280732
gene	MSTRG.5871	ACP3,gene5231	140.46	243.425	146.719	16.3438	16.1142	16.7378	0.103848	0.000266963	0.0114207
gene	MSTRG.5873	THAPSDRAFT_6066,gene5232	32.5575	38.5181	30.9254	50.7524	49.4609	46.6472	1.44785	0.00378492	0.0338495
gene	MSTRG.5878	THAPSDRAFT_35095,gene5236	16.9391	19.8752	13.1566	8.9878	9.5928	9.74318	0.611346	0.000407665	0.0135418
gene	MSTRG.588	THAPSDRAFT_20798,gene498	27.9387	26.0045	26.5477	5.4885	2.85639	2.78975	0.163241	0.00302234	0.0298849
gene	MSTRG.5882	NA	33.608	29.885	46.2975	17.0502	16.8772	16.3772	0.46952	0.000404865	0.0135418
gene	MSTRG.5886	L7Ae,gene5243	256.159	241.879	218.021	65.4211	67.5563	70.5372	0.289441	0.000119324	0.00794369
gene	MSTRG.5892	THAPSDRAFT_23064,gene5247	15.3092	21.4848	14.1617	4.37761	4.40276	4.74261	0.317647	0.00013563	0.00852778
gene	MSTRG.5900	PGK4,gene5255	11.3248	14.5395	4.60623	26.1052	27.0838	24.7163	2.77645	0.00572969	0.042382
gene	MSTRG.5921	MYB16,gene5277,THAPSDRAFT_269060,gene5278	52.3263	59.7189	55.7718	37.4084	32.882	32.8326	0.622901	0.00480489	0.0388335
gene	MSTRG.5924	NA	29.6573	29.6114	32.5354	40.4181	41.5764	38.0188	1.29059	0.0034755	0.0323212
gene	MSTRG.5927	NA	0.135323	0.257905	0.438991	4.97254	7.71235	6.05693	5.59179	0.00122953	0.0196236
gene	MSTRG.5931	NA	13.0217	6.47719	17.3988	29.4751	36.3898	35.9851	2.66608	0.00460823	0.0380676
gene	MSTRG.5940	THAPSDRAFT_6127,gene5292	7.10821	3.61572	6.32689	23.188	24.6463	25.4412	3.81628	0.00225044	0.0257655
gene	MSTRG.5948	NA	10.8192	10.7819	7.87461	1.2403	1.08411	1.31775	0.209391	0.000147245	0.00877057
gene	MSTRG.5963	THAPSDRAFT_269066,gene5313,THAPSDRAFT_23092,gene5314	34.6082	27.0153	41.2653	101.553	90.8268	91.1616	2.67932	0.000133464	0.00847698
gene	MSTRG.5964	THAPSDRAFT_41005,gene5315,THAPSDRAFT_16169,gene5316	33.8929	41.039	22.5875	59.5396	55.2007	57.03	1.84278	0.00217235	0.0254382
gene	MSTRG.5986	THAPSDRAFT_262849,gene5341	21.9619	19.113	18.1858	1.08578	0.756532	0.231708	0.0796579	0.000911849	0.0171474
gene	MSTRG.5992	THAPSDRAFT_6182,gene5347	2.79836	2.56198	3.03087	2.17683	2.15011	2.00212	0.813881	0.000544009	0.0146018
gene	MSTRG.6002	NA	0.053436	0.018123	0	125.591	130.743	131.345	127.347	2.35684e-07	0.00099267
gene	MSTRG.6004	DPO1,gene5358	26.043	28.4417	25.2828	33.0376	32.927	33.5466	1.24778	0.000215273	0.0105509
gene	MSTRG.6007	THAPSDRAFT_262860,gene5359	7.97398	5.26249	8.4762	2.47512	2.23991	2.67379	0.417645	0.00195631	0.0242208
gene	MSTRG.6019	THAPSDRAFT_6204,gene5372,P5CS,gene5373	18.13	18.8119	20.1613	47.9276	46.7494	47.4133	2.40776	7.32297e-05	0.00717824
gene	MSTRG.6023	THAPSDRAFT_28635,gene5376	18.9464	22.4867	16.2632	9.60483	11.4478	10.0572	0.574276	0.00306956	0.0300409
gene	MSTRG.6035	THAPSDRAFT_269095,gene5387	2.97053	2.07047	10.8095	150.535	158.116	132.829	26.2038	0.000319908	0.0119596
gene	MSTRG.604	AAT2,gene512	148.349	86.4695	162.293	39.6754	46.875	37.5705	0.316432	0.00138614	0.0208155
gene	MSTRG.6051	NA	2.77176	3.90799	2.16908	4.65934	4.64874	4.62082	1.48665	0.00107388	0.018521
gene	MSTRG.6057	AAT1_1,gene5412	17.0019	17.7439	22.9589	66.9877	87.4911	57.7418	3.46679	0.00318213	0.0306139
gene	MSTRG.6077	THAPSDRAFT_34730,gene5427	19.5486	16.7845	15.9434	58.904	51.0062	58.8457	3.12088	0.000878707	0.0169515
gene	MSTRG.6082	NA	36.6789	36.4812	30.4338	88.5712	99.7262	85.9161	2.62612	0.000816415	0.0165421
gene	MSTRG.6099	THAPSDRAFT_35031,gene5443	23.7599	33.4465	12.8661	4.60929	4.15662	4.63739	0.251851	0.000293437	0.011722
gene	MSTRG.6100	THAPSDRAFT_28667,gene5444,THAPSDRAFT_23160,gene5446	2.55958	3.22383	2.47055	11.5344	12.41	10.8388	3.39845	0.000233652	0.010833
gene	MSTRG.6116	THAPSDRAFT_6291,gene5459	5.71184	4.91031	5.19701	15.9659	12.3844	14.6916	2.43281	0.00225181	0.0257655
gene	MSTRG.6118	NA	0.027018	0	0	1.68548	2.67458	1.63666	2.93121	0.0032837	0.0312052
gene	MSTRG.6122	THAPSDRAFT_26293,gene5464	8.7162	7.1341	11.8711	40.6111	40.4311	30.9812	3.68227	0.000433341	0.0137619
gene	MSTRG.6133	NA	4.04682	4.59169	3.46983	9.59548	8.45571	10.0477	2.08971	0.000512864	0.0145169
gene	MSTRG.6137	THAPSDRAFT_270334,gene5474	17.9382	18.5097	21.2281	8.58723	8.15976	7.21073	0.440768	0.000807024	0.0164969
gene	MSTRG.6139	THAPSDRAFT_262926,gene5476	40.4643	44.4205	34.9907	20.7618	17.6325	16.693	0.478258	0.00293457	0.0294142
gene	MSTRG.614	PDS1,gene520	8.45475	9.967	9.6396	5.47442	5.02281	5.93918	0.627812	0.00647933	0.0454429
gene	MSTRG.6140	ACD3,gene5477	31.467	26.8901	32.5009	204.447	225.178	252.24	7.23416	0.000156092	0.00905882
gene	MSTRG.6144	NA	15.4258	12.9513	18.422	6.50252	6.43605	7.31964	0.462985	0.00105168	0.01844
gene	MSTRG.615	THAPSDRAFT_20807,gene521	6.41276	5.43573	7.66944	0.93089	2.08121	0.715612	0.285431	0.00763485	0.0495878
gene	MSTRG.6150	THAPSDRAFT_262936,gene5485	17.7806	19.0732	15.9418	28.1328	28.5901	24.4176	1.5195	0.00778434	0.0499522
gene	MSTRG.6156	THAPSDRAFT_28704,gene5490	4.10754	8.34241	4.92046	0.743685	0.548019	0.871551	0.268474	0.00308508	0.0300409
gene	MSTRG.6163	THAPSDRAFT_6330,gene5497	12.5466	18.6567	19.2638	3.57454	2.42452	2.81826	0.22263	0.00354946	0.0328496
gene	MSTRG.6164	NA	37.1745	57.7764	23.0579	8.19305	7.33277	11.2407	0.272668	0.000564886	0.0146604
gene	MSTRG.6165	CPF1,gene5498	2.82614	3.36974	1.99289	0.416482	0.761742	0.845444	0.461485	0.00285202	0.0291504
gene	MSTRG.6175	THAPSDRAFT_6344,gene5508	0.207683	0.237305	0.185691	0.813759	0.736093	0.895152	1.50351	0.000622245	0.0151156
gene	MSTRG.618	THAPSDRAFT_260925,gene524	20.2608	15.9872	22.5472	59.2064	59.1695	55.409	2.83341	2.10898e-05	0.00500572
gene	MSTRG.6180	THAPSDRAFT_41117,gene5511	75.6667	58.5246	83.4786	47.5953	46.9951	40.6667	0.618905	0.00179989	0.0230761
gene	MSTRG.6187	UNG,gene5516	4.7602	4.13532	5.93504	9.23253	10.8323	8.05233	1.71667	0.00578997	0.0425749
gene	MSTRG.6195	THAPSDRAFT_6357,gene5521	10.2875	11.2497	12.0716	16.313	16.0321	17.0478	1.42931	0.00574454	0.0423889
gene	MSTRG.6200	THAPSDRAFT_23208,gene5526	14.1314	18.7142	15.14	51.8444	46.9309	44.4702	2.90969	0.00114895	0.0189421
gene	MSTRG.6226	THAPSDRAFT_34864,gene5550,THAPSDRAFT_23215,gene5551	55.8443	54.2994	30.4627	13.418	11.7042	11.5331	0.293638	0.00343709	0.0321234
gene	MSTRG.6228	THAPSDRAFT_23216,gene5552	0	0	0	4.19844	2.7502	5.67979	5.09189	0.00343502	0.0321234
gene	MSTRG.623	THAPSDRAFT_30924,gene529	18.6762	17.984	14.8301	7.63883	8.1582	6.981	0.478417	0.00221065	0.025575
gene	MSTRG.6230	THAPSDRAFT_262963,gene5554,THAPSDRAFT_262964,gene5555	69.5952	57.4584	87.5716	33.2133	35.2291	31.8746	0.470352	5.24558e-05	0.00659843
gene	MSTRG.624	NA	0.355011	0	0.544142	0	0	0	0.763797	0.00661839	0.0459522
gene	MSTRG.6241	THAPSDRAFT_269151,gene5564	18.0016	17.3726	19.6385	59.1143	41.2193	61.7037	2.79516	0.00624961	0.0444834
gene	MSTRG.6244	THAPSDRAFT_6400,gene5567	19.9489	23.9763	19.407	15.5181	15.5094	15.9083	0.764347	0.00233181	0.0263658
gene	MSTRG.6246	NA	0.81785	0.031413	1.67951	2.55443	2.91714	2.74221	2.07195	0.0020196	0.0245767
gene	MSTRG.6253	NA	9.11756	10.8969	8.64419	21.19	19.208	18.4357	1.9785	0.00136065	0.0207769
gene	MSTRG.6259	THAPSDRAFT_547,gene5578,THAPSDRAFT_6413,gene5579	70.326	43.7054	57.1866	4.70291	3.95528	2.03844	0.0757672	0.00171114	0.0227342
gene	MSTRG.626	CAP1,gene531	34.0585	39.2238	39.2192	3.99198	3.53192	4.15399	0.127289	8.31215e-05	0.00750805
gene	MSTRG.6260	THAPSDRAFT_34681,gene5580	58.4582	47.5738	70.6652	3.46746	2.94713	3.51656	0.0712931	3.34508e-05	0.00603521
gene	MSTRG.6261	NA	3.23572	2.87008	1.64374	7.70796	6.08747	7.55823	2.35014	0.00734548	0.0485887
gene	MSTRG.6273	NA	0	0.100264	0	2.63211	5.91708	3.88294	4.83657	0.00538366	0.0408666
gene	MSTRG.6274	NA	115.223	63.8922	113.58	40.0927	38.3866	30.8662	0.377972	0.00443134	0.0373717
gene	MSTRG.6275	THAPSDRAFT_6426,gene5592	23.0822	20.4333	22.6794	40.3752	39.4279	39.0993	1.75397	0.000225272	0.010769
gene	MSTRG.6294	NA	0	0	0	3.3616	5.94218	6.28361	6.06037	0.00243665	0.0270316
gene	MSTRG.630	THAPSDRAFT_1397,gene535	1.21124	0	2.69767	0	0	0	0.462743	0.00326812	0.0311468
gene	MSTRG.6300	THAPSDRAFT_23249,gene5615	49.9289	30.851	74.7529	0	0	0	0.019202	4.88949e-06	0.00346452
gene	MSTRG.6302	THAPSDRAFT_34782,gene5617	15.8975	10.2348	18.497	30.2277	30.1658	35.7089	2.07064	0.00628214	0.044562
gene	MSTRG.631	GAPD1,gene536	435.427	513.429	352.544	60.5517	53.729	42.467	0.12473	0.000635619	0.0151156
gene	MSTRG.6311	NA	15.1034	14.7003	23.1556	5.4199	5.0303	4.63803	0.321614	0.000764751	0.0163574
gene	MSTRG.6313	THAPSDRAFT_23253,gene5629	12.6758	14.4028	25.6619	1.11779	0.881381	1.50177	0.117922	0.00172798	0.0228119
gene	MSTRG.6317	THAPSDRAFT_34738,gene5631	86.1628	76.1071	102.579	193.291	226.04	194.994	2.27782	0.000618079	0.0151156
gene	MSTRG.6322	THAPSDRAFT_23258,gene5635	2.42966	2.8028	3.59966	7.19892	7.23682	6.41825	2.00651	0.00353534	0.032771
gene	MSTRG.6324	THAPSDRAFT_23259,gene5637	6.13128	6.46503	7.44388	13.1276	14.7725	11.3483	1.81369	0.00616989	0.0441939
gene	MSTRG.6328	THAPSDRAFT_23263,gene5643	0	0	0	3.54314	4.65594	4.33656	5.15962	0.00021676	0.0105821
gene	MSTRG.635	THAPSDRAFT_260934,gene539	17.9528	11.3507	21.1236	148.028	184.344	147.589	8.95729	0.00014285	0.00869475
gene	MSTRG.6356	THAPSDRAFT_34959,gene5665	5.60279	11.653	7.08249	23.302	27.2005	26.5573	3.11254	0.0067813	0.0465593
gene	MSTRG.6357	THAPSDRAFT_23277,gene5666	5.70054	5.26131	4.11877	9.40779	9.10315	9.49059	1.74419	0.00370745	0.0334692
gene	MSTRG.636	NA	15.5012	14.4521	15.8411	0.428083	0.465312	0.822209	0.0959164	0.000140026	0.00862965
gene	MSTRG.6367	THAPSDRAFT_28795,gene5676	35.6218	33.7817	26.4703	49.4856	50.757	55.5939	1.63882	0.00637724	0.0449174
gene	MSTRG.6396	THAPSDRAFT_34702,gene5702	29.9789	25.516	32.9109	21.8371	23.1647	21.5531	0.75412	0.00100156	0.01799
gene	MSTRG.6405	NA	29.7082	23.6515	24.7949	47.9952	51.8021	60.1857	2.00754	0.00762571	0.0495878
gene	MSTRG.6413	THAPSDRAFT_23303,gene5718	4.64299	2.93231	6.01798	58.482	64.261	57.1275	10.9609	1.01082e-05	0.00394525
gene	MSTRG.6415	NA	0.910086	0.637401	0.346995	2.86679	4.38611	3.59512	2.8612	0.00581759	0.0426521
gene	MSTRG.6422	THAPSDRAFT_35207,gene5725	13.5803	14.7405	10.3803	7.53352	7.79874	9.14662	0.675914	0.00574766	0.0423889
gene	MSTRG.6426	THAPSDRAFT_6560,gene5729,THAPSDRAFT_23309,gene5730	5.34114	5.27742	5.58827	12.5694	15.2619	13.3378	2.28671	0.000901514	0.0170821
gene	MSTRG.6433	NA	1.46401	1.59495	1.64621	7.26755	6.09323	10.2401	3.40105	0.00444254	0.0373936
gene	MSTRG.6444	THAPSDRAFT_6576,gene5745	1.04984	2.2505	0.622788	2.61262	3.07751	3.40583	1.88932	0.00159778	0.0220916
gene	MSTRG.6448	THAPSDRAFT_6580,gene5749	61.3113	89.3781	59.7343	11.7113	11.9867	15.5579	0.204844	0.000505939	0.0145169
gene	MSTRG.645	THAPSDRAFT_260939,gene547,THAPSDRAFT_20819,gene548	58.1956	63.1534	80.5841	7.1726	8.11744	5.71779	0.11555	0.00036963	0.0128894
gene	MSTRG.646	NA	22.5137	32.0754	23.6175	54.0615	53.2695	50.3221	2.03179	0.00349302	0.032427
gene	MSTRG.6464	THAPSDRAFT_6597,gene5766	22.2816	22.4105	23.2747	10.423	9.67603	9.9653	0.464887	7.20891e-05	0.00717558
gene	MSTRG.6470	NA	0	0	0	7.46687	5.39362	11.6346	8.86336	0.0023671	0.0266437
gene	MSTRG.6472	NA	0.175073	0.479548	0.030271	5.50706	5.45646	6.36395	5.68631	1.38314e-05	0.00453125
gene	MSTRG.6483	Tpt1,gene6507	36.2512	37.1398	32.8622	11.9401	11.2765	10.5825	0.338742	0.00016088	0.00914519
gene	MSTRG.6488	THAPSDRAFT_263327,gene6511	18.4365	18.2014	13.4635	32.0999	34.1248	31.4351	1.93943	0.00289729	0.0292288
gene	MSTRG.6489	THAPSDRAFT_23648,gene6512	6.18374	5.77868	6.01943	10.5851	9.60525	8.90351	1.52206	0.00411876	0.035484
gene	MSTRG.6496	NA	6.73688	6.8238	4.48681	1.55927	1.81791	1.80431	0.401069	0.00115196	0.0189442
gene	MSTRG.6498	THAPSDRAFT_7353,gene6520	12.5406	6.35801	16.1621	2.27918	2.41682	1.40891	0.23881	0.000766126	0.0163574
gene	MSTRG.6515	NA	0.461425	0	0.995748	0.11798	0	0	0.69958	0.00365305	0.0333163
gene	MSTRG.6528	NA	1.07087	1.03455	0.056395	6.47056	7.90831	6.06097	4.88516	0.0029065	0.0292506
gene	MSTRG.6530	THAPSDRAFT_7376,gene6543	3.54729	4.06575	4.24392	6.74316	7.37952	6.28075	1.57109	0.0064857	0.0454497
gene	MSTRG.6535	THAPSDRAFT_269325,gene6547	1.78433	2.3761	2.10565	0.265655	0.237616	0.091748	0.389596	0.00139221	0.0208563
gene	MSTRG.654	THAPSDRAFT_1418,gene559,THAPSDRAFT_20821,gene560	7.34165	5.54909	7.34073	16.6059	16.272	13.0783	2.07776	0.00288395	0.029192
gene	MSTRG.6543	THAPSDRAFT_23667,gene6554,THAPSDRAFT_23668,gene6555,THAPSDRAFT_18090,gene6556,THAPSDRAFT_23669,gene6557,THAPSDRAFT_7401,gene6558	9.7673	9.39576	9.79165	13.9495	15.0019	15.6991	1.48811	0.0020525	0.0247486
gene	MSTRG.6545	NA	0	0.14643	0	4.39728	2.75172	3.23416	4.24164	0.00149968	0.0215087
gene	MSTRG.6547	rpoD_3,gene6559	11.246	11.1112	12.8682	18.5071	16.1794	18.2092	1.45306	0.00649814	0.0454689
gene	MSTRG.6559	THAPSDRAFT_13887,gene6572,THAPSDRAFT_23679,gene6573,THAPSDRAFT_7416,gene6574	3.94178	4.72228	3.28663	7.20586	6.93856	7.85029	1.70965	0.000136392	0.00853236
gene	MSTRG.6564	NA	1.53123	5.18984	1.15117	14.9198	8.38061	14.5944	4.35598	0.00719042	0.0480921
gene	MSTRG.6565	NA	0.063599	0.082118	0.222111	8.10288	9.51226	10.173	9.08116	0.000109675	0.0078961
gene	MSTRG.6576	THAPSDRAFT_35818,gene6585,THAPSDRAFT_23684,gene6586	71.0242	29.4753	124.959	164.35	140.672	135.514	2.09311	0.00285205	0.0291504
gene	MSTRG.6582	THAPSDRAFT_23689,gene6591	12.3857	13.6597	21.3228	37.9384	37.7925	37.9701	2.32549	0.00617682	0.044218
gene	MSTRG.6590	NA	1.2424	1.48384	1.3502	3.98743	4.16084	3.37371	2.05172	0.0017507	0.0228912
gene	MSTRG.6595	THAPSDRAFT_7445,gene6603	3.77306	4.67066	5.37877	0	0	0	0.178512	0.000315078	0.01194
gene	MSTRG.6602	THAPSDRAFT_7451,gene6609	8.82586	10.6989	11.9384	169.447	161.666	194.546	15.3389	0.000148259	0.00878893
gene	MSTRG.6608	NA	6.78174	6.31531	3.4892	13.3549	14.4399	15.5966	2.49901	0.00521116	0.0400175
gene	MSTRG.6615	THAPSDRAFT_23705,gene6620	1.08852	17.685	0	42.2892	48.5537	44.7272	15.9153	0.00323696	0.0309025
gene	MSTRG.6623	THAPSDRAFT_7471,gene6628	22.7585	16.6691	19.6527	40.3719	37.1131	37.421	1.89472	0.0053412	0.0406186
gene	MSTRG.6625	NA	18.9509	12.9168	17.8229	56.689	59.3337	51.9	3.22097	0.000790942	0.0164969
gene	MSTRG.6635	THAPSDRAFT_263365,gene6641	3.90658	20.4661	0	0	0	0	0.2495	0.00489578	0.0391442
gene	MSTRG.6636	THAPSDRAFT_7484,gene6642	10.0951	9.48709	17.7355	0.791556	0.93668	1.00853	0.142967	0.000461852	0.014267
gene	MSTRG.664	THAPSDRAFT_20824,gene568	8.51254	6.4047	5.50293	23.7131	23.0201	21.7228	3.10599	0.00301604	0.0298464
gene	MSTRG.6664	NA	7.74601	9.78854	10.706	19.6236	19.2925	19.0096	1.95607	0.00631911	0.0447732
gene	MSTRG.6670	NA	0.036318	0	0	2.36637	3.18362	3.20518	3.85648	0.000558853	0.0146604
gene	MSTRG.6677	THAPSDRAFT_15610,gene6674	6.84549	9.20248	6.69559	0.625083	0.727008	0.998014	0.21242	0.000207482	0.0103271
gene	MSTRG.668	NA	3.83838	0.70684	11.5269	0.143646	0.594491	0.424388	0.263328	0.00481077	0.0388335
gene	MSTRG.6688	THAPSDRAFT_41521,gene6682	13.0422	11.8365	12.5638	26.0748	25.9748	25.4138	1.9843	9.80792e-05	0.00787525
gene	MSTRG.6709	THAPSDRAFT_269348,gene6701	55.6137	80.9841	31.209	2.05462	1.52076	1.70581	0.0544836	9.13224e-05	0.00773382
gene	MSTRG.6716	NA	2.0686	2.80863	2.28447	6.78766	5.53072	6.94174	2.21176	0.00269473	0.0281668
gene	MSTRG.6726	THAPSDRAFT_263386,gene6717	0.584908	1.03883	0.620606	0.0431455	0.054655	0.0650272	0.6148	0.00261097	0.0277812
gene	MSTRG.6728	NA	5.02677	8.19918	12.2486	0.795529	0.394498	0.583916	0.172174	0.00603171	0.0437071
gene	MSTRG.6731	THAPSDRAFT_270261,gene6721	167.736	167.83	175.267	51.5259	64.519	64.9321	0.355824	0.00133122	0.0204649
gene	MSTRG.6733	THAPSDRAFT_23754,gene6724	7.56021	7.18869	8.95479	24.458	24.744	26.2146	2.91724	0.000124725	0.00820412
gene	MSTRG.6734	THAPSDRAFT_23753,gene6723	31.2627	32.8173	30.0276	26.8765	27.5721	26.312	0.866622	0.00515348	0.039873
gene	MSTRG.674	NA	55.7523	87.3031	56.624	23.8449	24.2678	26.3244	0.39969	0.00176584	0.0229467
gene	MSTRG.6741	NA	26.9015	36.0956	28.9993	13.6753	12.2414	12.5646	0.444485	0.00199485	0.0244428
gene	MSTRG.6743	THAPSDRAFT_23757,gene6731	15.0882	11.9224	19.1769	0.853064	0.769136	1.16829	0.116644	0.000196106	0.00996141
gene	MSTRG.6756	THAPSDRAFT_16390,gene6742	33.054	30.6166	60.7606	350.577	337.33	348.255	8.25162	0.000349886	0.0124095
gene	MSTRG.6757	THAPSDRAFT_7586,gene6743	18.3069	20.8098	20.1318	2.09478	2.48249	3.45673	0.176332	0.000861567	0.0169468
gene	MSTRG.676	THAPSDRAFT_20827,gene576	1.35005	0.650263	1.26833	17.3594	14.2994	14.7042	7.80301	0.000219015	0.0106505
gene	MSTRG.677	THAPSDRAFT_20828,gene577	21.373	28.9581	15.7482	12.0123	10.0737	12.8453	0.58092	0.00253812	0.0274969
gene	MSTRG.6773	THAPSDRAFT_263399,gene6757	36.9892	40.1824	43.1161	69.0239	65.0731	68.8811	1.66781	0.00210872	0.0250702
gene	MSTRG.6777	NA	9.45197	8.76722	11.5121	42.5831	44.1946	47.7979	4.17089	0.000139383	0.00862965
gene	MSTRG.6778	THAPSDRAFT_23771,gene6762	8.5517	9.07313	9.84624	26.6434	22.362	20.8271	2.36844	0.00207423	0.024829
gene	MSTRG.6781	NA	11.7545	11.4087	16.6683	52.2609	47.9977	53.7237	3.64408	0.00053569	0.0146018
gene	MSTRG.6788	THAPSDRAFT_7613,gene6772	3.39289	1.91599	4.45845	183.68	214.101	155.233	43.0149	2.31736e-05	0.0050612
gene	MSTRG.6796	THAPSDRAFT_23780,gene6778	26.7453	28.1602	25.0873	33.432	33.137	35.2381	1.27203	0.000543328	0.0146018
gene	MSTRG.6797	THAPSDRAFT_263403,gene6779,THAPSDRAFT_35982,gene6780	10.1183	9.70075	12.2067	22.9582	23.1451	26.3985	2.13971	0.00150798	0.0215533
gene	MSTRG.6802	NA	0.411753	0.468	1.41535	53.6838	33.0842	33.5452	22.7665	0.000598595	0.0149337
gene	MSTRG.6806	THAPSDRAFT_14707,gene6789	15.0476	18.7246	13.7699	3.29088	2.12168	2.95659	0.228359	0.000879604	0.0169515
gene	MSTRG.6809	NA	1.21411	1.32925	0.707222	0.124914	0.322125	0.229023	0.602027	0.00552288	0.0415369
gene	MSTRG.681	NA	47.1891	38.6622	33.9407	12.5473	17.1132	14.5823	0.387901	0.00663337	0.0459746
gene	MSTRG.6812	THAPSDRAFT_7633,gene6793	28.246	30.4222	25.5524	41.931	39.3667	40.8576	1.45096	0.000500268	0.0145169
gene	MSTRG.6825	THAPSDRAFT_7642,gene6805	8.17782	10.4472	16.0645	0	0	0	0.0806185	0.000631237	0.0151156
gene	MSTRG.6828	THAPSDRAFT_7645,gene6808	11.0697	9.86055	12.0807	19.4562	20.4903	22.3951	1.80107	0.00177262	0.0229629
gene	MSTRG.6840	THAPSDRAFT_7656,gene6819	0	0.445072	0	9.2693	9.14024	9.63414	9.33945	6.49764e-05	0.00709553
gene	MSTRG.6857	THAPSDRAFT_7672,gene6832	20.0105	23.7575	14.3545	6.66301	5.51463	7.41643	0.385107	0.00100535	0.01799
gene	MSTRG.6862	THAPSDRAFT_269371,gene6835	49.8217	46.6757	30.6796	12.6855	15.1058	17.1316	0.38238	0.0051841	0.0399115
gene	MSTRG.6863	THAPSDRAFT_263425,gene6836	11.9277	9.45069	4.98238	0.986987	1.03166	1.59587	0.242581	0.00618376	0.044226
gene	MSTRG.6874	GAPD2,gene6846	17.0293	14.7203	19.6275	6.64028	5.38006	3.40464	0.325939	0.00715118	0.0480178
gene	MSTRG.6877	THAPSDRAFT_23814,gene6852	508.236	319.395	660.171	840.854	852.012	651.473	1.56483	0.00668608	0.046216
gene	MSTRG.6896	THAPSDRAFT_23821,gene6867	7.01183	10.0776	4.99771	16.0672	21.0511	17.0752	2.41418	0.00369538	0.0334573
gene	MSTRG.6899	THAPSDRAFT_263437,gene6870	3.82528	2.01792	2.67256	14.5563	17.2902	16.2396	4.4616	0.00229568	0.0261233
gene	MSTRG.6901	GSHS,gene6872	14.1988	13.7246	20.8126	40.4321	41.1517	36.7364	2.32943	0.0011436	0.0189067
gene	MSTRG.6910	THAPSDRAFT_35764,gene6879,THAPSDRAFT_23828,gene6882	8.41281	6.88963	10.4066	18.6903	15.4843	19.0823	1.93802	0.00469067	0.0384425
gene	MSTRG.6921	NA	0	0.192557	0.014458	0.966871	1.54385	1.51764	2.20575	0.00418094	0.0358461
gene	MSTRG.6925	NA	3.82275	0.892885	4.14016	0.208118	0.240231	0	0.299905	0.00512127	0.0398367
gene	MSTRG.6930	NA	6.36177	9.48983	3.87408	0.276615	0.209121	0.385315	0.186123	6.94968e-06	0.00393257
gene	MSTRG.6935	NA	37.0251	31.9582	28.4975	79.5533	83.9121	79.2417	2.47099	0.00156132	0.0219874
gene	MSTRG.6945	THAPSDRAFT_18503,gene6903,THAPSDRAFT_7743,gene6905	18.521	12.6326	22.8823	28.185	28.9703	27.9694	1.53829	0.00143802	0.021061
gene	MSTRG.6947	THAPSDRAFT_35768,gene6906,THAPSDRAFT_41632,gene6907,TUB4,gene6908	86.435	96.2614	121.978	424.378	452.524	465.107	4.36268	0.000630681	0.0151156
gene	MSTRG.6952	NA	27.3682	23.8162	29.9144	64.5159	54.9802	62.8819	2.18347	0.00112022	0.0188392
gene	MSTRG.6955	THAPSDRAFT_7752,gene6914	25.8132	23.7424	37.7124	262.037	168.486	266.04	7.57695	0.00193432	0.0240408
gene	MSTRG.6959	THAPSDRAFT_269386,gene6920	43.7008	49.6821	50.2958	8.17582	8.53733	8.03765	0.189344	7.52796e-05	0.00720889
gene	MSTRG.6968	NA	25.4069	13.9164	26.6574	112.753	115.907	158.156	5.62159	0.00268013	0.028085
gene	MSTRG.6980	THAPSDRAFT_23867,gene6936	20.6837	28.7846	28.2016	747.979	678.981	658.851	26.1343	0.000129342	0.00839737
gene	MSTRG.6982	THAPSDRAFT_7776,gene6938	2.53115	4.47767	3.83338	128.172	107.693	92.3427	24.2215	0.000422013	0.0135908
gene	MSTRG.6987	THAPSDRAFT_29244,gene6942,THAPSDRAFT_263459,gene6943	41.2326	45.0068	43.0971	27.8733	22.6031	25.6379	0.597696	0.00563726	0.0419978
gene	MSTRG.6999	NA	0.222381	0.226056	0.206782	16.8048	21.7823	18.2736	16.2956	6.0855e-05	0.00701466
gene	MSTRG.7003	THAPSDRAFT_23878,gene6957	10.9119	8.29804	19.1972	32.0089	26.2276	27.7769	2.16865	0.0035923	0.0330244
gene	MSTRG.7005	NA	2.79294	6.00922	3.24598	56.8417	41.2511	53.2932	10.8567	0.000824172	0.0165753
gene	MSTRG.7008	THAPSDRAFT_36076,gene6960	17.8651	18.3458	16.6779	7.03736	7.41859	6.59247	0.431905	0.000234066	0.010833
gene	MSTRG.7009	THAPSDRAFT_7800,gene6961	37.0859	44.042	32.6309	25.63	22.4052	23.8802	0.65553	0.00298256	0.0297096
gene	MSTRG.7021	NA	7.09716	8.68795	5.79162	5.07708	5.53179	5.56957	0.803585	0.00306077	0.0300028
gene	MSTRG.7025	THAPSDRAFT_7815,gene6976	7.9195	4.09921	7.40655	0.579402	0.444236	0.870117	0.217979	0.0026181	0.0278245
gene	MSTRG.7037	NA	1.21554	1.62573	0.168388	24.9045	26.7128	28.3169	15.2316	0.000107844	0.0078961
gene	MSTRG.704	THAPSDRAFT_1455,gene597,IDH1,gene598	94.6252	85.1833	93.0767	23.747	20.4015	25.8009	0.262748	0.000519305	0.0145169
gene	MSTRG.7041	THAPSDRAFT_20462,gene6989,THAPSDRAFT_41658,gene6991	43.8405	39.8204	55.0177	32.9348	33.51	31.3987	0.705501	0.00107398	0.018521
gene	MSTRG.7042	THAPSDRAFT_7830,gene6990	61.6146	68.0858	44.5826	89.81	90.282	95.4375	1.63123	0.0016897	0.0226484
gene	MSTRG.7044	NA	20.7416	20.9495	18.8334	29.0026	32.356	34.4697	1.56401	0.00375473	0.0336899
gene	MSTRG.7061	NA	97.377	70.9072	64.3678	220.701	242.423	199.713	2.87	0.0066158	0.0459522
gene	MSTRG.7070	THAPSDRAFT_23904,gene7016,THAPSDRAFT_23906,gene7017	7.85593	6.35997	7.14802	11.6249	12.6575	12.2674	1.61815	0.00374462	0.033634
gene	MSTRG.7071	NA	0	0.0307274	0.169571	1.82547	1.0113	1.37414	2.22193	0.00688923	0.0470129
gene	MSTRG.7080	NA	6.66521	5.05318	7.09613	19.5225	18.7239	16.016	2.59113	0.000509255	0.0145169
gene	MSTRG.7081	NA	0.181828	0.431405	0.115116	5.68624	4.85745	3.07902	4.42994	0.0039903	0.0349542
gene	MSTRG.7083	NA	0.550168	0.0903552	0.838437	6.94478	6.2767	5.53135	4.80791	7.5072e-05	0.00720889
gene	MSTRG.7088	THAPSDRAFT_23915,gene7029	8.13935	6.58512	8.41768	3.28346	2.78427	2.09861	0.419164	0.0032467	0.0309718
gene	MSTRG.7092	NA	0.777633	0.7329	0.723519	5.62911	4.33932	4.65837	3.35279	0.000534475	0.0146018
gene	MSTRG.7093	THAPSDRAFT_7873,gene7033	15.1046	13.5884	21.3011	46.8073	51.9292	47.315	2.79253	0.000402849	0.0135418
gene	MSTRG.711	THAPSDRAFT_260958,gene603,THAPSDRAFT_1463,gene604	33.9825	25.5227	35.3443	77.3759	77.388	87.5383	2.48741	0.00137416	0.0207769
gene	MSTRG.7121	NA	0.401643	0.139243	0.0402521	7.24144	10.1891	8.55128	8.13025	0.000676473	0.015509
gene	MSTRG.7125	THAPSDRAFT_13459,gene7057	45.0759	42.802	74.1217	226.898	199.219	191.698	3.75737	0.000896788	0.0170821
gene	MSTRG.7126	THAPSDRAFT_263495,gene7058,THAPSDRAFT_7898,gene7059	32.6571	33.9693	22.7536	7.29698	6.80267	6.88946	0.268773	0.000363939	0.0127266
gene	MSTRG.7127	NA	0.130557	0.00746956	0	9.69227	10.2598	8.47947	9.99301	7.44585e-05	0.00720889
gene	MSTRG.7128	THAPSDRAFT_36137,gene7060,THAPSDRAFT_7900,gene7061	17.6222	11.3933	25.7741	3.81575	2.58298	4.55543	0.24009	0.00451486	0.0376951
gene	MSTRG.7136	THAPSDRAFT_7906,gene7067	12.0216	20.1011	12.122	2.62597	1.82496	2.88076	0.228855	0.001534	0.0216762
gene	MSTRG.7141	THAPSDRAFT_23932,gene7073	15.8915	17.7606	14.1072	30.3566	28.4348	39.2508	2.0091	0.0054971	0.0414748
gene	MSTRG.7153	THAPSDRAFT_7921,gene7083,THAPSDRAFT_23938,gene7084	5.16096	4.87268	7.71892	15.6214	14.8562	15.8369	2.36481	0.00129006	0.0201505
gene	MSTRG.7154	THAPSDRAFT_7924,gene7085	10.2918	8.2148	8.63626	21.8632	22.1956	24.8788	2.38889	0.001935	0.0240408
gene	MSTRG.7165	NA	6.20848	5.2619	5.9285	17.9266	15.5696	13.7378	2.43557	0.00186017	0.0234623
gene	MSTRG.7174	THAPSDRAFT_41690,gene7104	5.37705	6.37794	8.55609	29.2891	20.9697	29.9591	3.53752	0.00540753	0.0409728
gene	MSTRG.7177	NA	28.1578	29.8685	32.535	73.7982	84.546	77.0028	2.536	0.000566445	0.0146604
gene	MSTRG.7178	THAPSDRAFT_23947,gene7107	14.2824	12.4586	17.505	1.70611	3.16452	3.51382	0.234073	0.00506169	0.039581
gene	MSTRG.7180	THAPSDRAFT_23948,gene7108	1.7103	0.830804	2.26006	0.023136	0	0	0.386214	0.00027159	0.0114569
gene	MSTRG.7181	THAPSDRAFT_23949,gene7109	3.48442	3.55656	5.84144	0.849571	0.799794	1.29619	0.372426	0.00605437	0.0437223
gene	MSTRG.7185	NA	9.28899	5.02854	13.9546	0.063055	0.183278	0	0.105289	1.72099e-05	0.00486924
gene	MSTRG.7187	THAPSDRAFT_7953,gene7113	0	0	0	28.4213	33.9241	26.9071	30.5612	2.60719e-05	0.00532081
gene	MSTRG.7207	NA	7.41863	7.27643	6.59744	0.34795	0.0481336	0.112641	0.144281	0.000238726	0.010833
gene	MSTRG.7210	THAPSDRAFT_7974,gene7133	8.27179	7.14475	3.85354	0.294311	0.434064	0.359109	0.195463	0.00202159	0.0245769
gene	MSTRG.7221	THAPSDRAFT_41697,gene7143	8.29868	5.59158	4.28102	162.233	162.429	148.912	23.3586	0.000426477	0.0136484
gene	MSTRG.7223	NA	0.026932	0.043286	0.017975	0.353002	0.373343	0.402418	1.33906	0.000107589	0.0078961
gene	MSTRG.7228	THAPSDRAFT_269422,gene7149	22.5158	22.141	21.0445	6.33152	6.27246	6.05776	0.316066	1.65208e-05	0.0048124
gene	MSTRG.7229	NA	6.45333	8.21579	10.2988	0.797968	0.331098	0.738625	0.173416	0.00189393	0.0237715
gene	MSTRG.7242	NA	0.595268	0.822771	0.862168	4.06142	3.69101	2.93518	2.57553	0.00257909	0.0276786
gene	MSTRG.7243	THAPSDRAFT_36297,gene7160,THAPSDRAFT_8004,gene7163	29.0446	29.7274	42.2233	102.133	105.809	102.336	3.00041	0.000805444	0.0164969
gene	MSTRG.7249	NA	5.76409	6.87819	6.51977	14.9189	17.672	19.376	2.48357	0.0024063	0.0269381
gene	MSTRG.7255	THAPSDRAFT_8014,gene7171	9.14439	7.79292	8.07694	2.49405	3.35692	3.12635	0.425975	0.00262096	0.0278245
gene	MSTRG.7260	THAPSDRAFT_263534,gene7175	60.9557	43.3923	50.5956	12.5984	13.8209	12.7998	0.267285	0.00102375	0.0181033
gene	MSTRG.7262	THAPSDRAFT_8019,gene7176	30.0052	32.8962	32.0246	22.3563	22.1546	24.2185	0.734197	0.00499572	0.0394951
gene	MSTRG.7263	THAPSDRAFT_263535,gene7177	29.7973	28.5781	23.2184	4.66641	4.91278	4.76624	0.208293	0.000115811	0.0079127
gene	MSTRG.7269	AK2,gene7184	176.605	309.707	212.003	7.1906	7.42737	5.64787	0.0345469	0.000319381	0.0119596
gene	MSTRG.7273	THAPSDRAFT_23987,gene7187	14.3692	17.0314	15.343	37.6766	39.8809	39.5288	2.43225	0.000303238	0.0117969
gene	MSTRG.7276	THAPSDRAFT_8033,gene7190	21.8026	21.8791	26.411	54.4566	53.7471	67.2371	2.42029	0.00298984	0.0297096
gene	MSTRG.7293	NA	0.009428	0.036783	0.045874	9.10247	12.2127	7.66027	10.147	0.000500313	0.0145169
gene	MSTRG.7305	THAPSDRAFT_263542,gene7210	45.6427	42.6219	49.8557	30.4589	30.3616	30.324	0.662963	2.58585e-05	0.00532081
gene	MSTRG.7307	NA	0.357233	0.438536	0.547293	1.09973	1.00666	0.880938	1.37265	0.00773599	0.0497959
gene	MSTRG.7308	HSF6,gene7213	22.7917	7.99246	58.1284	52.4353	46.5471	45.5247	1.90255	0.00550527	0.0414861
gene	MSTRG.7310	THAPSDRAFT_29327,gene7215	29.7844	29.5393	30.4526	42.817	46.101	49.8934	1.5253	0.00371843	0.0334909
gene	MSTRG.7311	THAPSDRAFT_8058,gene7216	24.2375	42.8947	18.9514	46.8487	45.1221	50.947	1.808	0.002017	0.0245767
gene	MSTRG.7323	THAPSDRAFT_24007,gene7228	22.0887	26.9284	23.5645	57.3959	54.5053	56.0127	2.28404	0.000521639	0.0145169
gene	MSTRG.7325	THAPSDRAFT_36091,gene7230,THAPSDRAFT_36139,gene7231	12.5909	11.1998	18.9011	2.70996	1.85132	1.09066	0.182808	0.0022989	0.0261361
gene	MSTRG.7326	THAPSDRAFT_270336,gene7233	45.4403	49.5134	44.7532	24.3518	27.4868	28.1783	0.584846	0.00156591	0.0220023
gene	MSTRG.7328	THAPSDRAFT_36291,gene7235	2.06626	2.26385	3.77816	88.9774	86.2462	90.5434	24.1955	8.22889e-05	0.00750805
gene	MSTRG.7338	THAPSDRAFT_24014,gene7243	5.25022	7.58308	3.90168	0.531006	0.601246	0.369072	0.240469	0.000478548	0.0145169
gene	MSTRG.734	NA	0.325116	0.521565	0.590393	4.92	3.09174	3.1888	3.15051	0.00468401	0.0384132
gene	MSTRG.7340	THAPSDRAFT_8085,gene7245	28.0545	42.7659	40.3737	8.93895	9.54458	8.49707	0.267166	0.00320972	0.0307781
gene	MSTRG.7344	THAPSDRAFT_263558,gene7247	12.277	15.5228	13.1702	6.3262	7.37042	7.9498	0.566557	0.00602998	0.0437071
gene	MSTRG.7347	THAPSDRAFT_8090,gene7250	0	0.20511	0.077651	1.90151	2.62809	3.46347	3.3395	0.00369434	0.0334573
gene	MSTRG.7348	THAPSDRAFT_24017,gene7251	10.4775	7.34853	10.8765	34.4635	34.2351	34.7897	3.33615	0.000250233	0.0110076
gene	MSTRG.7352	NA	0	0.273483	0.213882	20.7817	30.3486	21.6832	21.5857	0.000300302	0.011722
gene	MSTRG.7360	NA	6.32621	5.60125	11.4867	36.182	32.6009	28.6134	3.80359	0.000862803	0.0169468
gene	MSTRG.7366	THAPSDRAFT_36246,gene7268	10.1837	13.7103	10.5279	4.94017	4.71643	6.02249	0.508698	0.00366119	0.0333662
gene	MSTRG.7377	THAPSDRAFT_16511,gene7277	5.49146	11.439	15.3721	0.18524	0.0936083	0.0892453	0.100774	0.00498163	0.0394757
gene	MSTRG.7378	THI1,gene7278	9.70531	18.521	34.3842	0.664669	1.14846	0.86372	0.0936612	0.00728759	0.0484309
gene	MSTRG.7385	NA	47.891	68.2041	47.7774	14.9082	12.9006	10.3576	0.2518	0.00252755	0.0274874
gene	MSTRG.7390	THAPSDRAFT_8129,gene7288	7.0197	6.5879	7.72568	6.23674	5.80168	5.78452	0.850094	0.00531754	0.0405129
gene	MSTRG.7393	THAPSDRAFT_269446,gene7291	52.3147	43.8745	57.5898	40.8129	36.7318	39.4071	0.758225	0.00764218	0.0495878
gene	MSTRG.740	THAPSDRAFT_31535,gene630	40.4525	45.8042	32.5146	16.0597	11.5637	11.2237	0.348299	0.00451508	0.0376951
gene	MSTRG.7408	THAPSDRAFT_8147,gene7305	26.6668	19.0996	38.3406	22.0866	22.1469	20.1639	0.773507	0.000238394	0.010833
gene	MSTRG.7411	THAPSDRAFT_24049,gene7309	7.9906	7.03772	8.02058	20.4838	15.9652	19.0721	2.22621	0.00259479	0.0277368
gene	MSTRG.7413	THAPSDRAFT_263579,gene7311	10.7577	9.85841	11.9734	5.13991	4.70224	3.69292	0.457367	0.00242427	0.0270316
gene	MSTRG.743	NA	0.505847	0.622194	0.0806743	13.7699	12.4143	17.8034	11.4981	0.000180108	0.00950071
gene	MSTRG.7433	MLK1,gene7327	28.2909	20.2816	29.3022	13.2996	12.271	12.4449	0.503251	0.0014039	0.0208637
gene	MSTRG.7443	THAPSDRAFT_24063,gene7335	23.4943	25.5961	15.5995	36.2923	34.2164	37.7168	1.71904	0.00367541	0.033398
gene	MSTRG.7452	NA	17.9631	28.4759	18.7338	171.756	192.403	174.289	8.27197	0.00027333	0.0114569
gene	MSTRG.7454	NA	3.93718	7.53909	2.67648	33.2686	33.3698	25.1027	6.08359	0.00148569	0.0214067
gene	MSTRG.7456	THAPSDRAFT_263598,gene7347	3.29869	4.28768	2.83218	0.976524	0.927864	1.34016	0.476908	0.000798878	0.0164969
gene	MSTRG.7472	THAPSDRAFT_36201,gene7360	0.215224	0.398075	0.243433	38.2665	35.3935	27.8946	27.0293	9.64356e-05	0.00787525
gene	MSTRG.7473	THAPSDRAFT_8205,gene7361,THAPSDRAFT_8206,gene7362	3.146	6.19367	2.33921	5.68772	5.77148	6.39734	1.5631	0.0051131	0.0398367
gene	MSTRG.7484	PURA,gene7370	126.919	99.8358	66.6524	23.4203	21.4427	16.1571	0.224752	0.00689582	0.0470129
gene	MSTRG.7488	NA	1.6443	2.0154	0.973221	0	0.060674	0.057355	0.424225	0.000257751	0.0111899
gene	MSTRG.749	THAPSDRAFT_260980,gene639	20.7954	22.2482	17.9606	27.0649	26.1568	29.6809	1.36142	0.00287689	0.029192
gene	MSTRG.7492	THAPSDRAFT_8217,gene7374	5.42649	3.55677	9.65871	1.05108	0.948502	1.19532	0.290863	0.000973026	0.0177094
gene	MSTRG.7494	THAPSDRAFT_8219,gene7376	58.9656	49.6131	105.84	3.05011	2.32642	4.3024	0.0582786	0.000901197	0.0170821
gene	MSTRG.750	NA	0.664741	0.075287	0.930519	3.15117	3.20031	4.00923	2.84937	0.00288122	0.029192
gene	MSTRG.7504	THAPSDRAFT_24091,gene7382	20.7134	21.3333	24.3625	33.853	30.958	33.3716	1.45083	0.00504023	0.0395451
gene	MSTRG.752	THAPSDRAFT_1500,gene641,THAPSDRAFT_1502,gene643	2.9636	4.75288	3.89635	9.57424	9.69622	9.51264	2.21971	0.00581102	0.042629
gene	MSTRG.7520	NA	24.7836	33.7064	27.0797	13.9284	14.3872	16.562	0.550723	0.00596277	0.0433933
gene	MSTRG.7525	NA	2.09318	2.50684	1.85021	0.069743	0.518018	0.38708	0.42272	0.00546094	0.041252
gene	MSTRG.7530	THAPSDRAFT_8256,gene7412	7.18269	6.9826	6.49344	13.9685	19.0551	16.186	2.19963	0.00433625	0.0367975
gene	MSTRG.7542	NA	3.20199	4.55393	2.66081	1.9052	1.47867	1.52361	0.610047	0.00727787	0.0484137
gene	MSTRG.7546	THAPSDRAFT_8273,gene7429	3.10323	3.22243	3.13441	0.193163	0.103517	0.190354	0.28013	2.84601e-05	0.0056238
gene	MSTRG.7563	NA	0.341306	0.856117	0.471403	3.79405	4.56867	4.75556	3.52304	0.0010031	0.01799
gene	MSTRG.7569	THAPSDRAFT_36431,gene7451	15.5066	21.3019	25.0502	1.04176	1.48456	1.23372	0.104884	0.000794748	0.0164969
gene	MSTRG.7574	NA	1.24874	4.49729	0.040759	3.10271	2.90409	3.74692	1.98027	0.000399525	0.0135418
gene	MSTRG.7582	THAPSDRAFT_8308,gene7463,THAPSDRAFT_8309,gene7464	3.68137	4.2808	2.9206	11.0452	16.6403	20.9703	3.71343	0.00613606	0.0440276
gene	MSTRG.7586	THAPSDRAFT_24127,gene7468	10.8167	13.3471	5.75404	1.8273	2.40057	1.70835	0.294465	0.0029457	0.029502
gene	MSTRG.7590	THAPSDRAFT_36441,gene7471	12.2573	15.9626	14.4933	3.38421	2.6065	2.87553	0.261315	0.000956096	0.0175294
gene	MSTRG.7606	THAPSDRAFT_8329,gene7485,THAPSDRAFT_8330,gene7486	19.0581	10.3536	27.4922	41.8011	37.2903	30.2045	1.88878	0.00266316	0.0280014
gene	MSTRG.7608	NA	3.38836	2.99758	3.77979	15.8704	20.9983	19.6049	4.46158	0.000572856	0.0147041
gene	MSTRG.7619	CDA1,gene7498	11.2306	11.4722	13.1956	41.9247	41.2935	38.1365	3.17666	0.000105079	0.0078961
gene	MSTRG.7626	THAPSDRAFT_8349,gene7505	12.4478	13.3379	11.4767	1.93718	1.83412	1.63715	0.210321	4.98371e-05	0.00646274
gene	MSTRG.7627	NA	11.6332	13.6104	12.2455	4.91863	4.88126	5.92131	0.465201	0.00137746	0.0207769
gene	MSTRG.763	NA	0.072188	0.184884	0	17.7619	16.2835	11.9863	14.9924	0.000284674	0.0116212
gene	MSTRG.7634	NA	0.225759	0.49186	0	13.7815	12.9183	9.99171	10.9338	0.00032258	0.0120191
gene	MSTRG.7643	THAPSDRAFT_8360,gene7516,THAPSDRAFT_24150,gene7518,THAPSDRAFT_263650,gene7519,THAPSDRAFT_269495,gene7520,ZFP16,gene7521	13.3347	13.5263	15.8225	23.8347	22.277	22.2875	1.55373	0.00171099	0.0227342
gene	MSTRG.7644	THAPSDRAFT_24149,gene7517	53.8083	29.1407	49.1547	204.336	249.243	166.103	4.55357	0.00290589	0.0292506
gene	MSTRG.7645	NA	0.062451	0.079263	0.188314	1.03849	1.10454	1.17257	1.88965	0.000404755	0.0135418
gene	MSTRG.7646	THAPSDRAFT_263653,gene7522,THAPSDRAFT_8365,gene7523	22.0602	29.1916	19.3599	50.6862	45.3925	39.7161	1.93942	0.00769839	0.0497125
gene	MSTRG.7647	NA	11.8056	13.5876	9.73503	31.7841	30.0666	27.0475	2.46068	0.00102883	0.0181416
gene	MSTRG.7654	NA	0	0	0	1.03583	0.808344	1.56749	2.12115	0.00777388	0.0499108
gene	MSTRG.7656	NA	2.3586	2.29952	2.44697	3.19124	3.76634	3.60136	1.33735	0.00761576	0.0495878
gene	MSTRG.7662	THAPSDRAFT_24157,gene7535	34.0066	30.1348	37.2027	58.6621	61.0681	56.5079	1.70308	6.96178e-05	0.00717558
gene	MSTRG.7676	LAT1_1,gene7547	30.6818	33.1459	43.1007	18.3092	18.8366	16.7096	0.514398	0.00419337	0.0359228
gene	MSTRG.768	NA	58.8717	57.4512	53.3852	27.0595	24.5159	28.1085	0.480676	0.000629793	0.0151156
gene	MSTRG.7692	NA	1.01496	1.64044	0.838953	0.315007	0.380737	0.224463	0.621568	0.00603725	0.0437128
gene	MSTRG.7702	THAPSDRAFT_8409,gene7566	6.24935	7.93554	3.74216	17.8629	14.5178	14.2791	2.52257	0.00381471	0.0340243
gene	MSTRG.7709	THAPSDRAFT_8415,gene7572	15.4425	11.1253	18.1073	0.03842	1.71488	0.050103	0.089255	0.00657643	0.0457791
gene	MSTRG.7715	THAPSDRAFT_8420,gene7577	7.15622	3.76488	10.0948	15.9903	17.498	16.6905	2.24086	0.00131905	0.0204418
gene	MSTRG.7728	NA	2.23818	1.0009	1.92926	12.4061	9.98372	11.4854	4.49966	0.00147943	0.0213942
gene	MSTRG.7742	NA	3.30329	4.19973	7.59726	0.0879845	0.253059	0.0296956	0.188654	0.00270306	0.0282065
gene	MSTRG.7743	THAPSDRAFT_36368,gene7598,THAPSDRAFT_36539,gene7599	19.7919	19.5753	24.0307	13.5393	14.537	13.9955	0.674319	0.00272487	0.0283865
gene	MSTRG.7747	THAPSDRAFT_8445,gene7602	8.48942	8.45525	7.55134	16.3736	16.9502	16.2391	1.92324	0.000179298	0.00949821
gene	MSTRG.7754	THAPSDRAFT_263682,gene7608,THAPSDRAFT_269513,gene7609	6.18383	9.37362	11.2557	87.997	67.2649	73.2264	7.83379	0.00186552	0.023506
gene	MSTRG.7784	THAPSDRAFT_36420,gene7635	24.1903	27.0175	26.2853	7.4849	7.44544	9.18317	0.337083	0.000782372	0.0164969
gene	MSTRG.7801	NA	24.3461	30.6915	34.8929	88.1131	91.636	88.176	2.92554	0.0024102	0.0269381
gene	MSTRG.7806	THAPSDRAFT_8501,gene7658	7.19784	7.03294	7.06857	1.32663	1.17173	1.43495	0.285204	6.62193e-05	0.00710659
gene	MSTRG.7812	NA	1.88421	2.693	1.87552	0	0	0	0.323972	0.000167902	0.0092385
gene	MSTRG.7819	THAPSDRAFT_8511,gene7669	6.58583	7.72396	7.79562	0.894371	1.02821	1.84989	0.266983	0.00339041	0.0318786
gene	MSTRG.7828	THAPSDRAFT_8518,gene7678	6.22317	7.55542	3.76199	23.1418	15.5398	17.9391	3.04276	0.00480193	0.0388335
gene	MSTRG.7833	THAPSDRAFT_8522,gene7682	148.594	199.673	148.145	15.5948	16.6009	17.8899	0.109068	4.63802e-05	0.00638233
gene	MSTRG.7835	NA	108.195	76.8666	144.527	90.2878	93.8786	83.164	0.809788	0.000647532	0.0152631
gene	MSTRG.7836	THAPSDRAFT_8524,gene7684	72.0598	60.1178	90.8084	12.6905	10.7231	13.5249	0.174914	0.000329441	0.0120369
gene	MSTRG.7841	THAPSDRAFT_24226,gene7690	27.5369	28.9007	14.7094	59.1541	57.5478	57.702	2.57526	0.00410659	0.0354282
gene	MSTRG.7849	THAPSDRAFT_263707,gene7698	10.283	9.51719	7.66605	4.73082	4.78594	4.95241	0.582928	0.00382224	0.0340313
gene	MSTRG.7853	NA	7.20144	7.74194	9.3524	23.9361	20.5435	22.1098	2.53476	0.00121038	0.0194974
gene	MSTRG.7871	THAPSDRAFT_29506,gene7718	287.374	189.108	260.646	94.9975	78.9765	58.9031	0.3109	0.00633394	0.0448349
gene	MSTRG.7872	THAPSDRAFT_263720,gene7719	24.8915	31.4951	31.1225	13.5883	13.2972	13.4511	0.481779	0.00340317	0.0319744
gene	MSTRG.7873	THAPSDRAFT_263721,gene7720	19.3531	17.3856	22.4889	14.3087	13.6779	14.5426	0.725897	0.00230754	0.0262104
gene	MSTRG.7879	THAPSDRAFT_263722,gene7725	6.61791	6.51518	8.31273	10.1173	10.0107	10.5316	1.3684	0.00692572	0.0470478
gene	MSTRG.7895	NA	1.62673	0.20818	0.250697	11.2591	9.77075	9.10295	6.92348	0.00755888	0.0494485
gene	MSTRG.7909	TPI3,gene7752	118.334	105.862	96.93	13.0616	10.3506	13.0297	0.122175	0.000234659	0.010833
gene	MSTRG.7916	THAPSDRAFT_24258,gene7758	49.5517	31.0094	55.1173	109.674	121.268	117.527	2.52716	0.00153374	0.0216762
gene	MSTRG.7924	PNP1,gene7768	13.4688	15.5052	18.4227	46.9104	48.7979	48.5602	2.9188	0.00110486	0.0188392
gene	MSTRG.7933	THAPSDRAFT_263852,gene8078	46.0803	33.6702	44.5151	9.1418	8.70408	10.9021	0.247571	0.000992415	0.0179312
gene	MSTRG.7936	THAPSDRAFT_8927,gene8080	10.1029	12.4915	9.36273	0.948514	0.135891	0.916336	0.142199	0.00226233	0.0258383
gene	MSTRG.7946	THAPSDRAFT_36911,gene8089	17.2921	16.0567	20.4945	1.71993	0.153964	1.7834	0.108417	0.00742586	0.0488608
gene	MSTRG.7948	THAPSDRAFT_24412,gene8091	11.3093	10.6454	15.2396	25.8581	25.4289	19.6669	1.80969	0.00702953	0.0475248
gene	MSTRG.7971	NA	5.18071	3.58407	6.33062	0.866435	0.089646	0	0.207802	0.00501162	0.0394951
gene	MSTRG.798	THAPSDRAFT_20877,gene682	3.36053	3.28502	3.23039	1.29309	1.77185	1.22479	0.56306	0.00563124	0.041978
gene	MSTRG.7981	THAPSDRAFT_16210,gene8119	7.95839	7.35266	22.052	266.384	256.524	266.319	20.8673	0.000518337	0.0145169
gene	MSTRG.7990	NA	34.5204	23.4887	49.0818	60.4839	58.013	60.887	1.66298	0.00255064	0.0275155
gene	MSTRG.7991	THAPSDRAFT_8974,gene8128	8.14219	5.30398	15.3624	0.325246	0	0.790798	0.129901	0.00373852	0.0336084
gene	MSTRG.7992	THAPSDRAFT_36837,gene8129	105.014	101.317	85.9638	48.4172	46.9417	57.9846	0.534804	0.00425392	0.0362762
gene	MSTRG.7993	NA	1.61993	0.652263	0.318862	14.7674	14.3546	15.9339	9.06562	0.0022393	0.0257405
gene	MSTRG.8000	THAPSDRAFT_8979,gene8132	26.2336	24.2992	23.0335	35.0192	34.9493	36.8117	1.43985	0.00319867	0.0307492
gene	MSTRG.8001	THAPSDRAFT_8980,gene8133	19.4303	20.3292	8.51975	48.5423	46.9567	51.9092	3.2567	0.00394415	0.0347492
gene	MSTRG.8002	THAPSDRAFT_24435,gene8134,THAPSDRAFT_8982,gene8135	211.31	196.311	201.08	397.111	438.057	437.091	2.08185	0.000493771	0.0145169
gene	MSTRG.8010	THAPSDRAFT_8988,gene8141	2.35957	4.09298	4.53833	0.215221	0.061555	0.158114	0.249822	0.00481203	0.0388335
gene	MSTRG.8031	THAPSDRAFT_9007,gene8160,THAPSDRAFT_9008,gene8161	14.1764	13.7525	10.2746	42.6738	35.516	38.951	2.9753	0.0011912	0.0193252
gene	MSTRG.8040	NA	11.5574	10.9749	14.7147	6.57465	5.448	6.71239	0.535019	0.00500923	0.0394951
gene	MSTRG.8055	THAPSDRAFT_24454,gene8184,THAPSDRAFT_9031,gene8185	32.8981	27.442	25.6206	136.854	154.51	137.228	4.88228	0.000454857	0.0141918
gene	MSTRG.8065	NA	1.50417	1.66422	3.7172	13.0771	25.8802	17.5839	5.88487	0.00626847	0.0445158
gene	MSTRG.8066	NA	10.5612	13.1549	10.1701	1.09516	0.859462	1.32718	0.173046	0.000140019	0.00862965
gene	MSTRG.8069	NTT2,gene8197	11.3273	5.40395	14.3094	23.3052	23.5917	26.1888	2.2716	0.00657875	0.0457791
gene	MSTRG.8092	THAPSDRAFT_9065,gene8215	6.09008	6.55838	6.72075	3.17228	2.18078	2.06498	0.460173	0.00667445	0.0461612
gene	MSTRG.8103	ACT5,gene8225	19.5394	18.1051	22.622	13.0568	14.1713	13.6829	0.68865	0.00144606	0.0211188
gene	MSTRG.8120	NA	0.913596	0.085869	3.51646	5.16479	4.35706	5.30877	2.60725	0.00691862	0.0470398
gene	MSTRG.8127	THAPSDRAFT_24491,gene8244,THAPSDRAFT_24492,gene8245,THAPSDRAFT_9097,gene8246	26.9306	19.0802	29.7749	55.8036	51.8482	54.7495	2.08432	0.00106874	0.018521
gene	MSTRG.8151	NA	0.182448	0.249793	0.0951582	0.978103	0.757951	1.16748	1.68457	0.00378269	0.0338495
gene	MSTRG.8156	NA	1.68866	1.39779	1.42147	27.3375	22.3981	27.5864	10.6735	0.00010827	0.0078961
gene	MSTRG.8170	THAPSDRAFT_9135,gene8287	2.09172	2.04994	4.06638	0.066045	0.311683	0.087751	0.308257	0.00217926	0.0254382
gene	MSTRG.8172	THAPSDRAFT_24515,gene8289	14.3811	8.43681	13.1232	27.0417	26.453	29.1197	2.19803	0.00749219	0.0491413
gene	MSTRG.8174	NA	6.27409	5.59733	9.04986	14.7253	12.4166	11.6672	1.72781	0.00549124	0.0414557
gene	MSTRG.8175	NA	16.469	17.0095	26.067	1.66906	3.57735	3.23033	0.178899	0.00463151	0.0381839
gene	MSTRG.8177	THAPSDRAFT_711,gene8292	18.7827	14.3234	9.18314	1.73615	1.14352	1.73711	0.177222	0.0032211	0.0307984
gene	MSTRG.8187	NA	46.1999	32.5559	27.2492	122.686	164.809	147.48	4.12004	0.00524496	0.0401565
gene	MSTRG.8191	THAPSDRAFT_24523,gene8302	13.6386	12.2634	10.6171	1e-06	0	0	0.0767789	3.58513e-05	0.00605123
gene	MSTRG.820	THAPSDRAFT_20889,gene702	40.0801	38.24	33.1505	18.5793	23.2965	20.4415	0.574155	0.00771163	0.0497408
gene	MSTRG.8200	NA	92.9723	83.3981	62.482	153.605	184.37	173.655	2.18333	0.00666541	0.0461244
gene	MSTRG.8202	THAPSDRAFT_9163,gene8313	2.67725	3.37795	3.76605	0.355024	0.415325	0.550377	0.337374	0.00157276	0.0220506
gene	MSTRG.8213	THAPSDRAFT_36971,gene8325	54.3418	43.0006	41.7148	22.0499	19.6929	19.0812	0.451739	0.00499595	0.0394951
gene	MSTRG.8214	NA	0.0555076	0.0660694	0.132681	1.81081	1.55863	2.01692	2.5676	0.00055557	0.0146418
gene	MSTRG.8216	THAPSDRAFT_24534,gene8328	8.6564	12.4711	4.86699	187.145	175.092	209.219	21.8805	6.37174e-06	0.00377723
gene	MSTRG.8219	THAPSDRAFT_24535,gene8330	4.6483	2.93985	7.76527	1.20614	0.842961	1.11534	0.338678	0.00128281	0.0201273
gene	MSTRG.8220	NA	11.3908	12.9312	12.7549	4.64563	4.07034	4.85512	0.414032	0.000870461	0.0169515
gene	MSTRG.8238	THAPSDRAFT_36937,gene8346	19.397	17.5511	18.8416	26.4797	27.8603	26.6367	1.42367	0.00114326	0.0189067
gene	MSTRG.8244	NA	13.7523	13.0171	20.3516	29.5803	29.0921	25.745	1.73153	0.0040983	0.0354058
gene	MSTRG.8247	THAPSDRAFT_9206,gene8354	3.38854	2.43896	4.29933	5.54819	5.35527	5.93401	1.49981	0.00500617	0.0394951
gene	MSTRG.8249	THAPSDRAFT_24546,gene8356	46.5574	58.1974	50.4442	96.8531	95.3456	84.3819	1.78252	0.00561108	0.0418779
gene	MSTRG.8255	NA	1.57442	2.02039	0.379719	0	0	0	0.47269	0.00571722	0.0423401
gene	MSTRG.8271	NA	1.08281	1.01931	1.47339	6.78371	7.04218	6.85683	3.57693	3.46351e-05	0.00605123
gene	MSTRG.8273	THAPSDRAFT_24557,gene8376	24.5662	23.5925	27.1911	0	0	0	0.0380757	1.99e-07	0.00099267
gene	MSTRG.8281	NA	1.9368	1.35996	0.735303	10.814	12.8416	9.21897	5.24992	0.00299244	0.0297096
gene	MSTRG.8283	THAPSDRAFT_24561,gene8383	25.6374	14.3285	29.5453	1.277	2.25224	1.49849	0.109785	0.000571042	0.0147033
gene	MSTRG.8285	THAPSDRAFT_9236,gene8384	0.181366	0.310664	0.32175	5.84719	4.36155	5.70044	4.93901	0.000529685	0.0145697
gene	MSTRG.8297	THAPSDRAFT_263945,gene8398	10.9491	13.647	10.6228	22.9679	23.3552	24.5172	1.96745	0.000268692	0.0114553
gene	MSTRG.8309	THAPSDRAFT_9262,gene8411	25.9284	21.1471	28.6197	35.1347	33.2677	35.5467	1.34766	0.00505777	0.039581
gene	MSTRG.8319	NA	12.4765	8.55232	16.1807	46.0247	46.757	61.4335	3.87553	0.00236453	0.0266437
gene	MSTRG.832	THAPSDRAFT_261023,gene717	15.2377	19.1721	14.8451	42.2234	38.011	43.9954	2.47972	0.000445371	0.014019
gene	MSTRG.8320	THAPSDRAFT_24571,gene8422	120.397	66.7013	211.576	0.445604	0.388552	1.07731	0.0126229	0.000253819	0.011087
gene	MSTRG.8330	THAPSDRAFT_9286,gene8435	2.99417	1.99943	4.15302	0	0.318419	0.366999	0.299692	0.00295931	0.0295669
gene	MSTRG.8337	NA	5.68064	6.7663	7.75119	1.82707	1.67997	1.98502	0.366014	0.00164334	0.0224132
gene	MSTRG.8339	NA	3.90493	1.02686	5.34978	0.530298	0.658407	0.153905	0.336681	0.00347902	0.0323212
gene	MSTRG.8355	NA	2.66119	1.17911	2.294	9.83527	8.40145	8.61041	3.26371	0.00263917	0.0279229
gene	MSTRG.8367	RK17,gene8471	26.4783	33.9597	25.6156	12.1134	12.8502	9.90195	0.431561	0.00416622	0.0357449
gene	MSTRG.8373	NA	0.580683	0.489495	1.66661	8.82105	5.16625	7.41578	4.20188	0.00500113	0.0394951
gene	MSTRG.8382	NA	17.3592	16.6762	14.4825	1.05681	2.19749	2.13364	0.161548	0.00167572	0.0226259
gene	MSTRG.8387	NA	0.072555	0	0	0.373059	0.285767	0.348974	1.30471	0.00487317	0.0390638
gene	MSTRG.839	THAPSDRAFT_31247,gene725	100.385	75.2838	97.5673	46.8235	48.8329	42.0403	0.504648	0.00214595	0.0252982
gene	MSTRG.8390	THAPSDRAFT_270227,gene8491	20.0798	14.6526	22.0257	48.8687	48.788	38.4606	2.2909	0.00165551	0.0224995
gene	MSTRG.8391	NA	5.78069	6.35007	4.33666	64.4846	58.3453	38.9305	8.458	0.00160366	0.0220916
gene	MSTRG.8392	THAPSDRAFT_24601,gene8492	10.5383	9.74977	8.77148	4.17308	3.33313	3.40451	0.435304	0.00205758	0.0247486
gene	MSTRG.84	THAPSDRAFT_934,gene68	7.44985	7.05706	6.46297	19.6994	20.1056	22.8735	2.75305	0.000400739	0.0135418
gene	MSTRG.8407	THAPSDRAFT_37071,gene8506	40.511	39.7515	36.8565	15.5285	18.0562	18.7224	0.461793	0.00119812	0.0193959
gene	MSTRG.8418	THAPSDRAFT_9367,gene8518	11.3392	16.3064	12.2463	2.25255	2.00874	3.005	0.24437	0.00110878	0.0188392
gene	MSTRG.8434	THAPSDRAFT_37187,gene8531	55.7601	52.4777	49.257	34.7754	35.5446	37.7559	0.695298	0.00342809	0.0321115
gene	MSTRG.8443	NA	32.155	28.7659	83.4133	1.92544	1.30942	0.432121	0.0458646	0.00112911	0.0188423
gene	MSTRG.8446	NA	0.720155	0.428077	0.544497	12.0802	6.25989	15.0773	7.39123	0.00583241	0.0427355
gene	MSTRG.8452	THAPSDRAFT_9394,gene8546	69.1012	77.777	107.004	11.3603	8.77407	9.60425	0.126858	0.00059169	0.0148507
gene	MSTRG.848	THAPSDRAFT_20903,gene733	8.61739	10.6646	8.78929	3.77662	4.04545	3.95025	0.481755	0.000482498	0.0145169
gene	MSTRG.8482	THAPSDRAFT_9419,gene8571	3.10143	3.33037	2.85326	1.71895	1.29052	1.71983	0.632393	0.00536564	0.0407795
gene	MSTRG.8484	THAPSDRAFT_263994,gene8573	26.2667	23.5393	27.884	18.4741	17.7003	18.4281	0.709271	0.000636244	0.0151156
gene	MSTRG.8485	THAPSDRAFT_24641,gene8574	23.3446	24.6618	20.8852	39.3403	39.2617	35.7319	1.64634	0.00168663	0.0226484
gene	MSTRG.8490	NA	0.317593	0.396899	0.845772	8.78767	11.764	11.6723	7.65055	0.000627944	0.0151156
gene	MSTRG.8493	THAPSDRAFT_24644,gene8580	4.03561	3.47142	5.67661	13.9466	16.6801	14.0375	2.9134	0.000513403	0.0145169
gene	MSTRG.8495	APA1,gene8582	26.2322	25.4859	29.0597	19.9975	20.0378	19.3015	0.739803	0.000308695	0.0118976
gene	MSTRG.8499	THAPSDRAFT_9434,gene8586	5.91771	5.16063	7.91856	2.74932	2.05225	2.39786	0.458592	0.00216268	0.0253753
gene	MSTRG.850	NA	0.138639	0.310751	0	0.482971	0.478021	0.579017	1.3439	5.61467e-05	0.00672086
gene	MSTRG.8500	THAPSDRAFT_9435,gene8587	3.12055	2.05927	6.00572	13.2751	14.2063	10.6118	2.91624	0.000584993	0.0148335
gene	MSTRG.8503	THAPSDRAFT_264001,gene8591	8.49844	7.35352	6.78448	13.9873	14.1645	17.5406	1.90772	0.00718706	0.0480921
gene	MSTRG.8505	THAPSDRAFT_24649,gene8593	9.33082	10.3323	11.4536	3.62272	4.91575	3.54151	0.437179	0.00489104	0.0391315
gene	MSTRG.8513	THAPSDRAFT_264004,gene8602,THAPSDRAFT_264005,gene8603	23.1089	19.4796	20.8846	40.5311	38.8811	43.4526	1.89065	0.00214806	0.0252992
gene	MSTRG.8515	THAPSDRAFT_24656,gene8605	5.79365	6.37882	5.12688	6.7698	7.18077	7.56375	1.22322	0.00369514	0.0334573
gene	MSTRG.852	THAPSDRAFT_20904,gene734	7.07053	7.00543	8.7593	34.8166	38.4801	33.4082	4.2088	0.000114804	0.0078961
gene	MSTRG.8523	THAPSDRAFT_24660,gene8613	7.49361	7.32013	8.50599	12.0602	12.8975	13.646	1.57201	0.00259748	0.0277368
gene	MSTRG.8539	THAPSDRAFT_24665,gene8625	55.3242	39.692	48.3496	21.4803	18.6092	22.2969	0.445228	0.00531725	0.0405129
gene	MSTRG.854	THAPSDRAFT_1591,gene735	8.03568	6.42547	6.74428	15.4592	16.0156	13.0722	1.95622	0.00551305	0.0415181
gene	MSTRG.855	NA	24.8	17.8316	37.6092	84.5015	93.5235	68.6411	2.982	0.000526332	0.0145284
gene	MSTRG.856	THAPSDRAFT_261036,gene736	47.534	78.7383	57.8369	3.87233	3.89262	5.06283	0.0875958	0.000468868	0.0144122
gene	MSTRG.8561	NA	34.052	48.3054	43.866	11.8858	11.2687	9.61197	0.279641	0.00247709	0.0273381
gene	MSTRG.8563	THAPSDRAFT_9491,gene8643	4.79516	16.0244	4.73832	0	0	0	0.128211	0.00224788	0.0257655
gene	MSTRG.857	THAPSDRAFT_20906,gene737	4.60804	5.58346	2.84828	9.19292	9.73006	8.2301	1.97553	0.0052081	0.0400175
gene	MSTRG.8582	THAPSDRAFT_9512,gene8664	16.1905	20.8623	13.1829	3.55796	6.07934	4.81164	0.33544	0.00519969	0.0399821
gene	MSTRG.8586	THAPSDRAFT_24680,gene8669	9.1172	11.7697	4.65124	19.6701	29.5736	23.1353	2.87503	0.00744391	0.0489278
gene	MSTRG.8602	THAPSDRAFT_24684,gene8681	17.5282	14.1971	20.4871	27.7653	25.4135	26.2128	1.47834	0.00133361	0.0204649
gene	MSTRG.8619	ACS2_1,gene8692	41.916	42.1877	52.3433	29.5896	27.645	24.9987	0.605392	0.00396453	0.0348574
gene	MSTRG.8629	THAPSDRAFT_37127,gene8699	11.3933	12.4925	15.5673	2.07967	1.4791	1.75885	0.194531	0.000561036	0.0146604
gene	MSTRG.8636	NA	1.87213	0.927229	5.38582	0	0	0	0.285853	0.00147014	0.0213059
gene	MSTRG.8637	THAPSDRAFT_9552,gene8703	12.2594	8.51472	13.9491	0.849961	0.505125	1.28743	0.146938	0.00140638	0.0208637
gene	MSTRG.8638	NA	2.98699	2.95053	4.72069	0.21127	0.01771	0.542986	0.271992	0.00485759	0.0390143
gene	MSTRG.8639	THAPSDRAFT_24698,gene8704	9.39319	7.34291	15.7645	2.04901	1.39633	2.1408	0.242101	0.00197063	0.0242823
gene	MSTRG.864	THAPSDRAFT_31006,gene742	63.7937	85.5901	70.4819	28.6357	23.0969	20.6566	0.340629	0.00423631	0.036221
gene	MSTRG.8640	THAPSDRAFT_264048,gene8705	15.8006	13.4624	18.9809	0.965446	0.621711	1.3356	0.113675	0.000548808	0.0146018
gene	MSTRG.8642	THAPSDRAFT_9555,gene8706	13.7916	12.1803	14.2334	6.26627	5.61364	7.59371	0.515275	0.00639528	0.0450056
gene	MSTRG.8645	THAPSDRAFT_9557,gene8708	55.2248	59.8476	74.6011	3.83962	3.71695	6.57245	0.0868812	0.00121616	0.0195354
gene	MSTRG.8647	NA	0	0	0	3.33757	2.37495	2.17478	3.58801	0.00137155	0.0207769
gene	MSTRG.8651	THAPSDRAFT_24702,gene8713	28.8738	27.0897	24.0138	44.004	49.4788	46.5453	1.73688	0.00287501	0.029192
gene	MSTRG.8654	THAPSDRAFT_42258,gene8715	17.9541	26.0952	14.8646	120.249	125.727	136.836	6.57597	1.48471e-05	0.00469893
gene	MSTRG.8657	THAPSDRAFT_24704,gene8718	35.9096	43.1893	35.559	93.3977	86.8572	104.985	2.48136	0.000661516	0.0153964
gene	MSTRG.8666	THAPSDRAFT_24708,gene8726	0	5.38732	0	13.6889	23.2078	24.2627	12.4269	0.00721719	0.0481753
gene	MSTRG.8669	THAPSDRAFT_9575,gene8728	5.31274	5.73987	4.15902	12.5501	12.4827	16.9816	2.50752	0.00250749	0.0274787
gene	MSTRG.867	NA	2.11328	1.23869	1.14052	8.39007	9.50881	8.26867	3.94781	0.00246566	0.0272776
gene	MSTRG.8681	NA	10.8485	10.4634	11.4375	3.74658	3.5442	4.16672	0.402779	0.000316587	0.01194
gene	MSTRG.8687	THAPSDRAFT_14637,gene8744	11.4685	13.781	15.7918	3.81844	4.76829	3.90825	0.350675	0.00253006	0.0274874
gene	MSTRG.8693	NA	0	0	0	0.927527	0.834776	0.807507	1.85509	0.000104066	0.0078961
gene	MSTRG.8700	THAPSDRAFT_9607,gene8759	16.8128	15.674	22.5781	41.5238	47.9356	42.041	2.29444	0.000998016	0.01799
gene	MSTRG.8705	NA	1.55418	1.7677	1.3229	0.141494	0.273274	0	0.448923	0.00293205	0.0294142
gene	MSTRG.8713	NA	0.391723	0.716498	0.422865	4.89091	4.97538	4.536	3.89242	0.000167621	0.0092385
gene	MSTRG.8726	THAPSDRAFT_24733,gene8780	3.49981	3.27299	1.44823	15.2663	10.2339	17.2636	4.27648	0.0052579	0.0402309
gene	MSTRG.8731	NA	0.106036	0.196139	0	0	0	0	0.919687	0.00585804	0.0428981
gene	MSTRG.8737	THAPSDRAFT_9636,gene8788	8.77489	15.4806	9.6163	3.60604	3.00922	4.05559	0.389222	0.00517211	0.0399115
gene	MSTRG.8738	THAPSDRAFT_264081,gene8789	42.2824	46.4759	43.0394	25.7423	23.8782	22.9515	0.562339	0.00107415	0.018521
gene	MSTRG.8743	THAPSDRAFT_269718,gene8796	61.9277	66.2892	61.8693	49.9019	45.0808	44.4644	0.739371	0.0068754	0.0469769
gene	MSTRG.876	THAPSDRAFT_204,gene751	114.478	93.86	82.0913	30.8235	32.0208	33.4945	0.344046	0.00200368	0.0245028
gene	MSTRG.8762	THAPSDRAFT_24748,gene8812	10.8293	10.2342	12.0687	22.4462	23.4343	20.2402	1.89565	0.000550625	0.0146066
gene	MSTRG.8773	NA	0.129967	0.21991	0	0.833563	0.520466	0.681148	1.51986	0.00730204	0.0484309
gene	MSTRG.8777	THAPSDRAFT_24757,gene8826	3.32998	4.89787	1.42553	26.625	84.2516	89.0299	15.9096	0.00729163	0.0484309
gene	MSTRG.8780	THAPSDRAFT_9677,gene8828,THAPSDRAFT_9678,gene8829	17.7168	21.7909	16.755	36.6512	34.3819	33.0097	1.83847	0.00144705	0.0211188
gene	MSTRG.8782	THAPSDRAFT_24760,gene8832	9.96891	16.2472	6.04168	801.373	776.796	1137.57	85.4256	1.66225e-05	0.0048124
gene	MSTRG.8784	NA	0.668102	0.800891	0.417053	47.401	44.3884	43.8109	28.8423	4.30329e-06	0.00346452
gene	MSTRG.8785	THAPSDRAFT_24761,gene8833,THAPSDRAFT_24762,gene8834	10.6458	14.3517	10.3693	1066.37	926.289	954.752	78.7283	1.0775e-05	0.00394525
gene	MSTRG.8787	NA	0.085132	0.00589276	0.0582515	1.83818	1.70284	2.15595	2.75343	0.000418795	0.0135418
gene	MSTRG.8789	THAPSDRAFT_24764,gene8837	0	0	0	4.20291	4.95757	9.82539	6.99999	0.00478507	0.0388335
gene	MSTRG.8793	THAPSDRAFT_9688,gene8839	5.6033	6.09891	10.5279	22.4388	18.6065	20.7125	2.57677	0.00693412	0.0470478
gene	MSTRG.8796	THAPSDRAFT_269726,gene8842	26.5799	24.556	27.0664	37.3705	35.7589	37.6002	1.39475	0.00081455	0.0165421
gene	MSTRG.8802	THAPSDRAFT_9695,gene8847	23.0081	22.4815	17.0537	44.6929	42.8497	41.2288	2.05277	0.00222088	0.0256043
gene	MSTRG.8811	THAPSDRAFT_17031,gene8857	147.207	123.97	155.483	399.329	407.669	443.671	2.89572	0.000286876	0.0116212
gene	MSTRG.8813	NIFU_2,gene8859	20.7012	16.269	26.4913	64.5487	64.0474	57.3946	2.81666	8.37253e-06	0.00394525
gene	MSTRG.882	NA	0	0	0	1.88461	1.76166	1.23293	2.6037	0.00179891	0.0230761
gene	MSTRG.8825	THAPSDRAFT_264121,gene8874	9.20339	11.334	11.2717	1.24137	1.76331	2.63008	0.245315	0.00403314	0.0351782
gene	MSTRG.8836	NA	0	0.117231	0.136459	2.97169	3.13474	2.93263	3.70107	0.000117516	0.00792335
gene	MSTRG.8856	THAPSDRAFT_9747,gene8901	10.5086	6.91128	9.78873	0.653495	0.480776	1.66646	0.185959	0.00591005	0.0432027
gene	MSTRG.8860	NA	0	0	0	7.53532	3.70406	4.04567	5.85851	0.00389359	0.0344257
gene	MSTRG.8870	GPA2,gene8914	65.9784	62.2011	70.4113	29.413	29.3712	27.4961	0.440029	2.12304e-05	0.00500572
gene	MSTRG.8875	NA	76.2617	70.3045	117.74	278.642	275.657	220.101	2.88156	0.00138832	0.0208231
gene	MSTRG.8881	THAPSDRAFT_9771,gene8926,THAPSDRAFT_9772,gene8927	40.094	37.9874	42.7952	25.6939	22.6722	22.2866	0.589944	0.00143033	0.0210479
gene	MSTRG.8889	ASA,gene8936	225.91	280.977	250.507	14.9547	19.7503	16.2689	0.0712326	0.00016015	0.00914519
gene	MSTRG.8904	NA	3.78184	9.34873	0.652236	0	0.10591	0	0.262654	0.00286055	0.0291893
gene	MSTRG.8906	THAPSDRAFT_26418,gene8951,THAPSDRAFT_37442,gene8952	3.75348	2.14701	1.88804	11.9698	12.7898	18.4762	4.35554	0.00730936	0.0484309
gene	MSTRG.8919	NA	9.18361	11.0956	7.54169	18.3754	17.4353	17.3579	1.87426	0.000400868	0.0135418
gene	MSTRG.8923	THAPSDRAFT_269759,gene8968	177.192	287.818	84.6636	34.2931	33.6257	29.6551	0.217428	0.00144579	0.0211188
gene	MSTRG.8931	THAPSDRAFT_9822,gene8977	19.5182	23.1014	23.9089	40.2556	49.4771	45.9232	1.99191	0.0057715	0.0425144
gene	MSTRG.8932	THAPSDRAFT_269765,gene8978	420.41	552.423	241.993	169.589	162.084	170.365	0.457963	0.00166807	0.0225715
gene	MSTRG.8935	THAPSDRAFT_37409,gene8980	38.8089	37.9717	38.6874	75.902	71.5873	77.0628	1.91897	0.00015	0.00880827
gene	MSTRG.894	THAPSDRAFT_1620,gene764	95.3452	68.1355	79.9702	32.7992	40.0171	36.5473	0.454738	0.00669557	0.0462303
gene	MSTRG.8942	NA	70.1966	118.207	60.8136	43.1779	37.4254	48.0515	0.562011	0.00697537	0.0472499
gene	MSTRG.8961	THAPSDRAFT_24858,gene8999	3.00778	3.15604	4.01858	36.4981	36.9844	27.1036	7.72113	0.00037697	0.0130721
gene	MSTRG.8964	THAPSDRAFT_264177,gene9003	31.2273	21.5606	40.4969	25.3719	25.0311	24.5573	0.807622	0.00634582	0.0448349
gene	MSTRG.8965	THAPSDRAFT_9851,gene9004	8.17426	5.95451	8.41873	14.5953	16.3641	15.143	1.90571	0.00169396	0.0226484
gene	MSTRG.8970	THAPSDRAFT_9855,gene9008	22.4172	18.1359	23.6205	8.42487	8.7842	6.97187	0.399121	0.000721347	0.0159047
gene	MSTRG.8971	THAPSDRAFT_24862,gene9009	36.1906	29.6208	30.3031	12.0269	11.4345	11.3158	0.381824	0.000951204	0.0174654
gene	MSTRG.8974	THAPSDRAFT_24864,gene9011	157.742	200.267	148.465	43.1811	45.3076	47.5068	0.279594	5.38496e-05	0.00670373
gene	MSTRG.8979	THAPSDRAFT_24867,gene9016	5.20432	7.15579	2.55671	7.74249	9.16048	9.4051	1.8053	0.00501153	0.0394951
gene	MSTRG.898	CLPC2,gene769	36.4242	29.5656	35.3395	4.37731	4.41758	3.06965	0.140051	0.000347425	0.0123574
gene	MSTRG.8981	NA	0	0	0	0.024576	0.022602	0.029005	1.02545	0.0012726	0.0200186
gene	MSTRG.8983	MYO6,gene9021	20.6601	23.1039	13.0464	46.9458	49.8154	53.3588	2.70288	0.000745277	0.0161356
gene	MSTRG.8988	THAPSDRAFT_269773,gene9024	2.63831	3.15241	2.89557	5.74691	5.40927	6.68405	1.79003	0.00356821	0.0329286
gene	MSTRG.8990	THAPSDRAFT_9874,gene9025	85.776	76.0518	57.0778	9.88088	10.5996	11.7657	0.163315	0.000481447	0.0145169
gene	MSTRG.8992	THAPSDRAFT_24874,gene9027	20.0227	16.3133	21.9033	42.1083	38.4022	35.4514	1.91936	0.000798991	0.0164969
gene	MSTRG.9007	THAPSDRAFT_264188,gene9042	44.1159	42.2801	37.008	26.9379	25.8107	28.4034	0.672111	0.00379787	0.0339402
gene	MSTRG.901	THAPSDRAFT_1628,gene772	13.8731	12.3861	15.6198	24.9732	21.9994	21.3814	1.5729	0.00220232	0.0255606
gene	MSTRG.9012	THAPSDRAFT_24882,gene9045	81.7886	87.0723	110.047	53.7592	47.9379	45.4641	0.528641	0.00481637	0.0388335
gene	MSTRG.9014	NA	13.9644	17.2298	12.0896	49.3939	49.4878	36.9377	3.0454	0.0032179	0.0307984
gene	MSTRG.9015	THAPSDRAFT_264191,gene9047	20.297	22.8611	20.9209	1.17564	0.68507	0.351912	0.076403	0.000565791	0.0146604
gene	MSTRG.9021	THAPSDRAFT_9903,gene9054	1.82128	1.29588	1.9657	12.1005	10.2666	16.8624	5.10919	0.00248256	0.0273619
gene	MSTRG.9034	THAPSDRAFT_24894,gene9066	16.428	4.93679	18.7547	1.48958	0.918334	1.14916	0.160449	0.00304385	0.0299549
gene	MSTRG.9035	NA	0.327418	0.336796	0.08656	1.11705	1.75324	1.30505	1.93012	0.00728013	0.0484137
gene	MSTRG.9041	THAPSDRAFT_37294,gene9072	18.5096	20.8602	22.6195	36.2393	36.5567	31.775	1.64818	0.00693314	0.0470478
gene	MSTRG.9064	NA	0	0.123845	0.053995	7.89996	12.5723	10.2753	10.5163	0.000509735	0.0145169
gene	MSTRG.9066	THAPSDRAFT_9941,gene9091	3.88913	5.69316	2.09572	8.27657	7.1425	8.11857	1.97514	0.00152651	0.0216713
gene	MSTRG.9073	NA	4.89214	5.17375	4.86817	11.6911	12.5952	11.6305	2.17435	0.000129512	0.00839737
gene	MSTRG.908	THAPSDRAFT_1634,gene778	5.08469	6.28199	4.27653	2.86341	3.15341	3.22845	0.674004	0.000543216	0.0146018
gene	MSTRG.9080	THAPSDRAFT_24918,gene9102	12.0543	12.4835	10.861	57.7618	74.3244	69.3723	5.34337	0.000288379	0.0116212
gene	MSTRG.9081	THAPSDRAFT_24919,gene9103	13.9699	14.0277	16.8603	21.4492	21.7315	20.8366	1.39169	0.00281644	0.0289479
gene	MSTRG.9086	THAPSDRAFT_24923,gene9108,THAPSDRAFT_9958,gene9109	0	0	0	19.2543	14.799	14.5642	17.0515	9.22934e-05	0.00776325
gene	MSTRG.909	NA	0.23247	0.990672	0.553791	6.08584	7.27863	5.22811	4.62885	0.00303525	0.0299412
gene	MSTRG.91	THAPSDRAFT_267929,gene75	5.71315	6.70447	3.7269	11.2026	13.3328	14.3555	2.28531	0.00162688	0.0223049
gene	MSTRG.9100	THAPSDRAFT_9967,gene9118	11.5354	19.1749	9.65186	2.67779	3.84835	2.67945	0.299548	0.00335654	0.0316798
gene	MSTRG.9113	NA	4.61359	6.99926	4.6736	1.0539	1.36984	1.43137	0.366617	0.00130677	0.0203604
gene	MSTRG.9122	THAPSDRAFT_9987,gene9136	13.8642	11.5493	13.0894	4.45747	4.75092	5.42564	0.422897	0.00140846	0.0208637
gene	MSTRG.9125	NA	3.48338	5.77715	4.6992	0	0.080394	0.561237	0.216608	0.00416627	0.0357449
gene	MSTRG.9129	THAPSDRAFT_9993,gene9142,THAPSDRAFT_37309,gene9144	0.559427	0.232299	0.29151	4.64833	5.78532	5.50314	4.63774	0.000684028	0.0156534
gene	MSTRG.9138	NA	30.5663	31.4924	52.7091	16.7658	15.6223	11.815	0.39754	0.00721042	0.0481689
gene	MSTRG.9152	NA	1.42309	1.0949	1.37522	7.30358	10.5583	12.2209	4.70466	0.00267095	0.028036
gene	MSTRG.9173	THAPSDRAFT_24958,gene9180	0.081966	0.07132	0.159238	7.73119	9.33775	8.8738	8.68809	4.91811e-05	0.00644479
gene	MSTRG.9176	NA	0.395746	0.430436	0.130653	4.70235	8.42865	4.39488	5.09219	0.0048641	0.0390414
gene	MSTRG.9177	THAPSDRAFT_10035,gene9183	0	0	0.127779	1.17064	0.924961	0.752789	1.85072	0.00305582	0.0300015
gene	MSTRG.9178	NA	18.1151	18.631	24.0501	2.33539	1.70439	1.9681	0.139921	0.000225908	0.010769
gene	MSTRG.9181	NA	14.4786	8.34499	21.2474	0.539253	0.615893	0.689846	0.104421	0.000104383	0.0078961
gene	MSTRG.9182	THAPSDRAFT_18795,gene9185	10.0959	9.39869	9.22484	1.68396	1.6569	1.64109	0.251968	2.07263e-05	0.00500572
gene	MSTRG.9183	THAPSDRAFT_10039,gene9186	0	0.00787644	0.0988864	3.29243	2.82852	2.80334	3.81558	9.76929e-05	0.00787525
gene	MSTRG.9209	THAPSDRAFT_24965,gene9207	166.099	116.041	111.348	47.9647	41.1606	47.0018	0.356782	0.00697608	0.0472499
gene	MSTRG.9227	THAPSDRAFT_37615,gene9223	13.4024	14.3798	12.0833	31.5308	28.9254	25.2515	2.07996	0.0028096	0.0289479
gene	MSTRG.9232	THAPSDRAFT_10080,gene9228	16.4901	13.3604	14.5357	8.85926	7.96384	8.60757	0.59898	0.00517957	0.0399115
gene	MSTRG.9247	THAPSDRAFT_24977,gene9242	1.51881	2.82658	2.45245	17.6542	18.6093	20.0213	6.17962	0.00108961	0.0186241
gene	MSTRG.9254	THAPSDRAFT_10099,gene9247	0.52325	0	1.70903	0	0	0	0.591127	0.00467738	0.0384132
gene	MSTRG.9266	THAPSDRAFT_264285,gene9258	1.49847	0.925898	1.84419	3.45639	3.64585	4.07596	1.9343	0.00251468	0.0274848
gene	MSTRG.9268	NA	13.7316	15.5584	17.7613	5.8609	6.48831	4.8907	0.400917	0.00291022	0.0292644
gene	MSTRG.9279	NA	7.68325	8.52056	7.76956	1.65577	1.54101	2.10419	0.308837	0.000411193	0.0135418
gene	MSTRG.9292	NA	8.49289	8.16739	10.8933	0.946838	0.706749	0.738476	0.174857	8.36129e-05	0.00750805
gene	MSTRG.9293	THAPSDRAFT_24993,gene9277	4.74198	2.41608	6.0077	19.2043	18.8032	16.257	3.54405	0.000222879	0.0107543
gene	MSTRG.9307	THAPSDRAFT_264296,gene9290,THAPSDRAFT_24999,gene9291	7.44154	6.48761	8.71516	232.646	234.023	294.405	29.4453	6.31492e-05	0.00709553
gene	MSTRG.9308	NA	0.490401	0.339105	4.17185	27.0138	31.3087	28.9021	12.8354	0.00190687	0.0238819
gene	MSTRG.9317	NA	0.847819	0.712694	1.40874	0.130059	0.245124	0.0168536	0.561307	0.00283774	0.0290997
gene	MSTRG.9318	THAPSDRAFT_42508,gene9300	41.5771	32.8985	46.3718	15.8525	18.9252	19.1928	0.455108	0.00243831	0.0270316
gene	MSTRG.9319	THAPSDRAFT_269826,gene9301	10.3952	9.62959	13.8045	0.133092	0.194499	0.256236	0.0966083	4.71664e-05	0.00638233
gene	MSTRG.9326	NA	0.219317	0.45993	0.088169	3.30543	3.20528	2.41916	3.21612	0.00140524	0.0208637
gene	MSTRG.9327	THAPSDRAFT_25005,gene9305	15.4883	14.0294	17.8797	32.0796	34.5817	38.793	2.13261	0.00203569	0.0246042
gene	MSTRG.9353	THAPSDRAFT_10178,gene9326	2.73899	3.17368	1.87535	4.90235	4.74106	4.89304	1.67807	0.000818654	0.0165421
gene	MSTRG.9362	THAPSDRAFT_264316,gene9332	23.6108	29.2911	17.2232	32.9862	29.4233	32.2267	1.40041	0.00529305	0.0404005
gene	MSTRG.9378	NA	19.2118	20.7631	16.4881	10.6227	12.2663	12.489	0.654808	0.00354535	0.0328394
gene	MSTRG.9388	Rpl27,gene9357	81.6036	155.273	49.3185	53.0562	48.6567	59.054	0.668864	0.00154384	0.0217817
gene	MSTRG.939	NA	3.9105	3.54455	2.63268	7.18144	7.35294	9.73017	2.11427	0.00725716	0.0483642
gene	MSTRG.9392	THAPSDRAFT_25036,gene9361	19.957	14.4489	27.0022	50.4181	41.8782	35.763	2.00502	0.00372046	0.0334909
gene	MSTRG.9396	NA	12.9891	12.6287	12.5195	4.72735	3.85619	5.06682	0.40381	0.00133428	0.0204649
gene	MSTRG.9398	NA	0.245323	0.294115	0.319619	7.76767	6.58922	8.70652	6.72799	0.000193602	0.0099596
gene	MSTRG.9400	THAPSDRAFT_264323,gene9367,ZFP12,gene9368	10.5806	10.9851	7.86191	13.9128	13.3577	14.9194	1.42862	0.00596201	0.0433933
gene	MSTRG.941	TPSIL2,gene804	143.431	82.0821	122.807	19.4603	16.4111	22.8968	0.175545	0.00250107	0.0274787
gene	MSTRG.942	NA	5.29867	2.65165	5.18754	0.580696	0	0	0.216287	0.0042527	0.0362762
gene	MSTRG.9420	THAPSDRAFT_25046,gene9387	2.57016	3.65627	3.89049	18.6125	17.1353	14.5238	4.06204	0.00194331	0.0240958
gene	MSTRG.9421	THAPSDRAFT_10239,gene9388	0.225573	0.456328	0.013902	2.08929	3.51737	2.18586	2.95874	0.00560232	0.0418717
gene	MSTRG.9435	THAPSDRAFT_10254,gene9403,THAPSDRAFT_42543,gene9404	10.2698	10.8173	10.8829	16.6031	15.2185	17.9734	1.50863	0.00513279	0.0398367
gene	MSTRG.9439	THAPSDRAFT_25059,gene9407	14.6	14.8464	16.3149	4.62944	5.05941	4.72703	0.355627	8.03213e-05	0.00746209
gene	MSTRG.944	THAPSDRAFT_20940,gene808	120.265	143.755	93.8342	223.227	211.733	190.186	1.80049	0.00503915	0.0395451
gene	MSTRG.9444	THAPSDRAFT_10266,gene9414,THAPSDRAFT_264335,gene9415	12.789	16.2524	17.356	7.0393	5.99645	5.50021	0.43548	0.0062803	0.044562
gene	MSTRG.9445	NA	0	0	0	2.41273	1.57621	2.98188	3.28199	0.00391349	0.0345093
gene	MSTRG.9449	NA	14.405	11.8948	21.1407	28.7102	30.3196	25.8004	1.73007	0.00131879	0.0204418
gene	MSTRG.9453	THAPSDRAFT_37628,gene9420	1128.22	1399.71	960.062	535.259	501.8	588.334	0.48135	0.000233773	0.010833
gene	MSTRG.9464	NA	0.094661	0.264871	0.307546	1.28431	1.09295	1.57505	1.89497	0.00652536	0.045586
gene	MSTRG.9465	NA	3.29656	3.22482	8.64466	45.0295	51.1343	56.6571	8.86617	0.00158466	0.0220916
gene	MSTRG.947	NA	0.289818	0.332737	0.064419	0.689983	0.571557	0.701601	1.36863	0.00448835	0.0376716
gene	MSTRG.9473	THAPSDRAFT_25072,gene9436	5.937	4.39589	7.25287	3.23052	3.36856	3.13629	0.613411	0.000132551	0.00846216
gene	MSTRG.9476	NA	3.52388	4.47303	4.6939	0	0	0	0.191783	0.000263314	0.0113478
gene	MSTRG.9477	THAPSDRAFT_25075,gene9439	21.8321	20.9805	21.5417	4.14019	3.3851	2.86638	0.196782	0.000418521	0.0135418
gene	MSTRG.9479	NA	0	0	0	0.998862	0.989917	0.795727	1.92361	0.000496075	0.0145169
gene	MSTRG.9498	NA	0.343579	0	0.835365	0	0	0	0.716518	0.00274476	0.0285169
gene	MSTRG.9502	THAPSDRAFT_264353,gene9467	2.46977	3.29139	2.9151	22.6014	22.7828	16.9836	5.58534	0.00088373	0.0169515
gene	MSTRG.9503	THAPSDRAFT_37976,gene9686	336.782	459.547	465.407	74.4591	83.9418	77.4466	0.190556	0.00101288	0.01799
gene	MSTRG.9508	THAPSDRAFT_25198,gene9692	11.0617	11.3876	7.91435	18.7948	16.9419	16.345	1.69387	0.0076456	0.0495878
gene	MSTRG.9509	NA	0	0	0	1.63335	1.12485	1.83584	2.51792	0.00265707	0.0279847
gene	MSTRG.951	THAPSDRAFT_261067,gene813	15.0673	13.1614	17.837	43.6207	45.6242	45.7212	2.78842	5.99204e-05	0.00697913
gene	MSTRG.9515	THAPSDRAFT_10548,gene9697	7.25074	10.0843	9.40455	2.01909	1.65956	1.18922	0.264585	0.00303806	0.0299452
gene	MSTRG.9516	NA	30.6979	27.8327	25.7159	48.1368	45.0286	49.8376	1.68396	0.00322853	0.0308457
gene	MSTRG.9519	NA	0.206828	0.088522	0	10.5109	14.7009	9.33378	11.2608	0.000606253	0.0150647
gene	MSTRG.952	NA	35.2368	33.2445	44.0153	108.447	97.7734	97.4798	2.63103	0.000263435	0.0113478
gene	MSTRG.9520	NA	0.448393	1.21424	0.717287	4.3352	4.10198	3.94638	2.9414	0.00287938	0.029192
gene	MSTRG.9529	THAPSDRAFT_25205,gene9705	29.6293	17.8741	46.0808	81.2236	95.7617	90.2234	2.84553	0.00106907	0.018521
gene	MSTRG.9533	THAPSDRAFT_264410,gene9709	12.4105	9.81532	15.6666	34.9915	40.9907	31.2446	2.65387	0.000766653	0.0163574
gene	MSTRG.9543	THAPSDRAFT_20431,gene9718,THAPSDRAFT_269893,gene9719	30.8834	30.4141	28.0495	21.1503	18.0588	19.6253	0.671675	0.00537499	0.0408256
gene	MSTRG.9547	THAPSDRAFT_42624,gene9724	7.90855	6.65483	6.91764	10.5692	11.5584	11.718	1.50489	0.00739853	0.0488099
gene	MSTRG.9562	THAPSDRAFT_25222,gene9734	15.3895	11.3561	23.1028	13.6058	13.9533	12.4368	0.813559	0.00407874	0.035355
gene	MSTRG.9565	NA	37.4051	54.994	62.3445	3.91136	3.67675	3.26145	0.0889125	0.000823613	0.0165753
gene	MSTRG.9573	THAPSDRAFT_269896,gene9742	27.2229	25.4271	34.6852	58.7132	62.4596	71.8521	2.15027	0.00352098	0.0326622
gene	MSTRG.9575	NA	0.05247	0.363084	0.807295	5.45964	4.36274	3.85946	3.95261	0.00449439	0.0376716
gene	MSTRG.9576	THAPSDRAFT_25228,gene9744	21.6965	21.9959	23.0249	29.9342	27.5925	29.9885	1.29541	0.00505989	0.039581
gene	MSTRG.959	THAPSDRAFT_20945,gene820	0.605678	0.136164	0.830067	27.9553	25.3376	26.8419	18.0598	1.84851e-05	0.00489618
gene	MSTRG.9603	NA	0.076442	0.092442	0.163035	1.19824	1.32107	1.21142	2.0135	0.000114266	0.0078961
gene	MSTRG.9610	THAPSDRAFT_10626,gene9775	47.9803	55.3157	50.8801	67.8757	74.3888	71.0418	1.38376	0.00678436	0.0465593
gene	MSTRG.9613	THAPSDRAFT_10629,gene9778	0.670855	0.726713	1.15516	0.128241	0.056629	0.046694	0.578397	0.00294851	0.0295064
gene	MSTRG.9620	THAPSDRAFT_42646,gene9787	18.0604	19.0159	10.4552	32.1429	33.4982	32.9825	2.13394	0.00456401	0.0378602
gene	MSTRG.9623	THAPSDRAFT_25252,gene9789,THAPSDRAFT_269908,gene9790	66.6006	61.5082	23.9173	7.15933	8.70822	7.92812	0.198073	0.00574543	0.0423889
gene	MSTRG.9624	THAPSDRAFT_10641,gene9791	16.5146	24.7273	19.508	1.29838	1.39148	1.51083	0.115826	0.000251835	0.0110391
gene	MSTRG.9633	THAPSDRAFT_26436,gene9798	49.388	39.4518	46.6988	5.63459	5.49992	4.63425	0.134264	9.85426e-05	0.00787525
gene	MSTRG.9638	THAPSDRAFT_17657,gene9803	5.8221	6.39063	3.72645	13.6974	12.5611	12.4645	2.29414	0.00177061	0.0229608
gene	MSTRG.9639	THAPSDRAFT_10654,gene9804	18.3391	16.228	15.1852	2.30379	1.59717	1.64727	0.161832	0.00044594	0.014019
gene	MSTRG.9650	THAPSDRAFT_264451,gene9814	5.46222	8.4281	4.59774	12.3308	10.5665	12.5125	1.88182	0.00212826	0.0251851
gene	MSTRG.9674	NA	0	0	0	0.773048	1.08842	0.619797	1.81346	0.00607084	0.0437614
gene	MSTRG.9683	THAPSDRAFT_10693,gene9839	7.69659	5.15706	8.16465	18.2291	14.7443	15.4372	2.1172	0.00317689	0.0306041
gene	MSTRG.9685	THAPSDRAFT_25284,gene9842	51.4877	44.7226	54.1136	40.6292	38.5092	40.0824	0.791525	0.0038203	0.0340313
gene	MSTRG.9696	THAPSDRAFT_42687,gene9852	18.083	14.5381	18.4519	62.7696	58.614	61.3375	3.40944	0.000106969	0.0078961
gene	MSTRG.9697	THAPSDRAFT_25292,gene9853	12.1603	16.0152	14.6651	30.3826	31.5921	38.5392	2.27501	0.00533618	0.0406052
gene	MSTRG.9698	THAPSDRAFT_795,gene9854	5.60286	1.93378	8.75736	761.878	809.876	748.682	126.373	1.53344e-05	0.00469893
gene	MSTRG.9700	THAPSDRAFT_25294,gene9856	18.7701	17.715	28.3495	41.365	52.3601	43.6079	2.05087	0.00611942	0.0439589
gene	MSTRG.9702	NA	0.910259	0.084271	1.02779	2.93328	2.66508	3.04051	2.32426	0.00513162	0.0398367
gene	MSTRG.9708	THAPSDRAFT_20194,gene9866	97.8028	99.1008	100.666	15.5306	10.1058	12.7439	0.135804	0.000649806	0.0152631
gene	MSTRG.971	NA	4.38886	6.19446	4.91367	15.2248	16.5991	20.35	3.0247	0.0020562	0.0247486
gene	MSTRG.9716	THAPSDRAFT_20349,gene9873	34.878	17.7893	36.9333	99.7971	72.5692	86.4976	2.82955	0.00731384	0.0484309
gene	MSTRG.9722	THAPSDRAFT_10732,gene9878	0.752529	0.0286557	0.314331	9.19377	9.11238	8.07109	7.22681	0.00112865	0.0188423
gene	MSTRG.9723	THAPSDRAFT_25304,gene9879	3.07897	3.55241	3.38792	0.689554	0.592444	0.527372	0.369948	0.000276134	0.0115192
gene	MSTRG.9725	THAPSDRAFT_25308,gene9882,THAPSDRAFT_10738,gene9883	27.9086	25.7883	28.8045	42.6394	51.7785	50.8601	1.72127	0.00512184	0.0398367
gene	MSTRG.9726	THAPSDRAFT_25309,gene9884	12.7556	11.7108	11.613	45.971	46.5619	60.5566	3.9783	0.000957873	0.0175361
gene	MSTRG.9730	THAPSDRAFT_37974,gene9887	51.5122	72.5186	51.4767	23.5802	24.3697	21.9604	0.420673	0.00182001	0.0232144
gene	MSTRG.9757	THAPSDRAFT_38512,gene10565	22.4536	17.1759	25.4385	3.92479	3.74271	3.10785	0.199759	5.80462e-05	0.00688206
gene	MSTRG.9764	THAPSDRAFT_11418,gene10571	0	0.120898	0.0595149	0.426782	0.408149	0.540427	1.38169	0.00505714	0.039581
gene	MSTRG.9765	THAPSDRAFT_25572,gene10572,THAPSDRAFT_11420,gene10573	3.64771	4.3603	4.4896	15.8337	21.6932	25.256	4.19484	0.00308	0.0300409
gene	MSTRG.9767	THAPSDRAFT_25574,gene10575	12.0329	12.8449	12.3164	3.85402	3.16842	3.52729	0.337306	0.000257972	0.0111899
gene	MSTRG.9769	NA	0.491482	0.159907	0.414519	3.00286	3.22144	2.48551	2.85101	0.000921216	0.0172316
gene	MSTRG.977	NA	5.2684	8.51885	3.16696	0	0	0	0.166221	4.37899e-05	0.00633884
gene	MSTRG.9770	THAPSDRAFT_11424,gene10577	2.06872	2.46114	2.92983	14.9917	13.8935	11.7815	4.1421	0.000744168	0.0161356
gene	MSTRG.9771	NA	4.24617	6.30224	6.48818	16.6208	15.4109	14.1859	2.47762	0.0076655	0.0496244
gene	MSTRG.9780	NA	0.569362	0.304741	0.498723	0	0	0	0.682957	0.00332736	0.0314998
gene	MSTRG.9785	NA	38.566	39.0886	44.4882	7.15262	3.52047	7.9598	0.165634	0.0057418	0.0423889
gene	MSTRG.9791	THAPSDRAFT_11442,gene10597	0.59216	0.6059	0.595041	11.5784	12.5223	11.7541	8.10344	4.1728e-06	0.00346452
gene	MSTRG.98	THAPSDRAFT_15791,gene81	6.77066	6.18795	8.58722	2.9881	2.52298	3.22412	0.473659	0.00257591	0.0276683
gene	MSTRG.9802	THAPSDRAFT_19289,gene10607	5.25855	5.02123	6.19346	20.4535	16.9927	22.7439	3.20984	0.0014957	0.0214763
gene	MSTRG.9803	THAPSDRAFT_11453,gene10608	39.7288	30.9189	52.0592	27.7521	25.3185	26.5424	0.65304	0.00219275	0.0255286
gene	MSTRG.9809	NA	16.299	16.1418	18.9437	5.17458	5.87643	5.6697	0.360323	0.000230628	0.010833
gene	MSTRG.9810	THAPSDRAFT_11460,gene10614	4.15012	5.14612	4.99972	0.265123	0.435084	0.268473	0.229936	0.000353542	0.0124396
gene	MSTRG.9812	NA	9.84503	7.92775	10.0088	12.1494	12.4934	12.4681	1.29422	0.00663638	0.0459746
gene	MSTRG.9823	THAPSDRAFT_264679,gene10624	23.1085	21.7167	20.7409	36.51	31.2343	32.9622	1.51387	0.0064935	0.0454655
gene	MSTRG.9825	THAPSDRAFT_25599,gene10625,THAPSDRAFT_25600,gene10626	30.7627	31.2858	27.1188	48.2797	54.2344	64.0356	1.849	0.00593877	0.0433109
gene	MSTRG.9831	NA	9.61927	4.86486	7.96649	2.48094	2.18856	2.15256	0.387844	0.00767212	0.0496415
gene	MSTRG.9837	THAPSDRAFT_11480,gene10634	27.9324	27.0194	23.7378	9.39784	6.84021	7.00847	0.320981	0.00217735	0.0254382
gene	MSTRG.9840	THAPSDRAFT_270023,gene10637	20.4176	16.4264	24.5471	24.5916	26.4896	24.2979	1.20563	0.00468176	0.0384132
gene	MSTRG.9858	NA	0.132326	0.249731	0	0.303833	0.363694	0.332756	1.20173	0.00317562	0.0306041
gene	MSTRG.9859	FCP3,gene10654	362.644	362.331	568.466	112.643	113.258	121.932	0.270554	0.00111864	0.0188392
gene	MSTRG.9863	THAPSDRAFT_11504,gene10657	0	0	0	7.99776	15.0186	6.55361	10.2349	0.00299767	0.0297118
gene	MSTRG.9866	lipB_1,gene10660	18.9321	25.2615	14.5966	28.5684	31.9874	32.0812	1.62684	0.00101171	0.01799
gene	MSTRG.988	THAPSDRAFT_31358,gene842	4.53472	6.84223	7.46611	21.9472	22.9432	27.7736	3.49922	0.00530463	0.040464
gene	MSTRG.9882	THAPSDRAFT_25626,gene10679	34.136	15.2654	112.416	21.4433	18.2905	14.9726	0.426325	0.00388431	0.034368
gene	MSTRG.9886	THAPSDRAFT_42946,gene10682,THAPSDRAFT_25629,gene10683	78.8568	49.0685	106.808	23.3413	24.6602	27.957	0.334022	0.00193768	0.0240501
gene	MSTRG.9895	THAPSDRAFT_11534,gene10689	24.2146	25.5517	23.8973	83.633	70.6802	70.2496	2.96727	0.000521347	0.0145169
gene	MSTRG.9902	NA	0.234085	0	0.622725	0	0	0	0.773097	0.00413681	0.0356149
gene	MSTRG.991	THAPSDRAFT_26082,gene845,THAPSDRAFT_1704,gene846	33.2273	30.362	24.6868	8.32722	8.45205	8.07405	0.310389	0.000638175	0.0151326
gene	MSTRG.9910	NA	0.244989	0.363314	0.384419	5.73762	6.28455	5.62427	5.16536	6.43536e-05	0.00709553
gene	MSTRG.9912	THAPSDRAFT_38555,gene10705	52.1986	59.5962	50.7594	88.6548	91.775	93.253	1.68981	0.000167459	0.0092385
gene	MSTRG.9915	THAPSDRAFT_25640,gene10707	56.5813	46.3137	65.0853	88.2075	82.9634	88.2591	1.52156	0.00165144	0.0224686
gene	MSTRG.9918	NA	200.331	161.788	241.755	361.58	368.396	310.959	1.69839	0.000791993	0.0164969
gene	MSTRG.9922	THAPSDRAFT_264714,gene10712	14.4949	9.93818	22.2566	41.0032	44.1867	45.8045	2.71513	0.000999906	0.01799
gene	MSTRG.9928	MYB27,gene10717	7.59133	7.73568	11.9136	18.5163	18.1175	15.8836	1.82536	0.00672998	0.046365
gene	MSTRG.9933	THAPSDRAFT_11564,gene10721	2.64969	2.24306	1.58133	7.67459	6.49125	8.98931	2.80954	0.00364714	0.0332868
gene	MSTRG.9935	NA	1.77492	1.9298	2.31731	15.3326	11.6974	10.3442	4.39466	0.00136651	0.0207769
gene	MSTRG.9946	NA	3.73302	8.41473	3.4045	0.384507	0.0313617	0.0420122	0.20437	0.00303018	0.0299149
gene	MSTRG.9966	NA	0	2.03345	0.409723	11.1265	11.0764	8.58947	7.17611	0.00764415	0.0495878
gene	MSTRG.9971	THAPSDRAFT_38391,gene10754	5.97766	5.45917	4.66915	10.03	10.0214	12.2832	1.8653	0.00516127	0.0399085
gene	MSTRG.9977	THAPSDRAFT_38509,gene10761,THAPSDRAFT_264728,gene10762	2.83778	2.22285	2.54293	4.52845	4.41708	4.26599	1.52383	0.00347775	0.0323212
gene	MSTRG.998	THAPSDRAFT_20964,gene854	11.3621	8.29284	5.83063	1.00577	1.31616	0.814286	0.223758	0.00471845	0.038518
gene	MSTRG.9980	NA	3.78577	3.22987	5.76974	15.9346	14.4437	13.536	2.94889	0.000323431	0.0120191
gene	MSTRG.9983	NA	3.84806	3.93513	6.3262	23.0297	22.5914	24.6734	4.27602	0.000714712	0.015847
gene	MSTRG.9984	THAPSDRAFT_19813,gene10764,THAPSDRAFT_264730,gene10765	25.0033	12.9177	18.0851	89.9084	92.4623	84.9563	4.6432	0.00332269	0.0314795
gene	MSTRG.9986	THAPSDRAFT_12662,gene10767	14.2763	14.5293	15.3781	0.22951	0.069838	0.291086	0.0757781	4.22718e-05	0.00625738
gene	MSTRG.9989	THAPSDRAFT_264732,gene10770	0.249798	0.419396	0.242885	4.82648	4.88689	4.244	4.36299	0.000113747	0.0078961
gene	MSTRG.999	THAPSDRAFT_1713,gene855	0.823877	0.0552353	2.5268	15.8871	17.3603	8.71117	7.10336	0.00119221	0.0193252
gene	MSTRG.9993	NA	0.14477	0.065397	0.081091	1.83011	1.92371	1.24949	2.4082	0.00279985	0.0289256

## Sheet: Table S1D
Supplementary Table S1D: Pairwise comparison, Stationary phase 800 uM Ammonium vs. Late stationary phase 800 uM Ammonium
feature	id	gene_name	STA_800NH4_1	STA_800NH4_2	STA_800NH4_3	L-STA_800NH4_1	L-STA_800NH4_2	L-STA_800NH4_3	fc	pval	qval
gene	MSTRG.10112	THAPSDRAFT_264774,gene10875	21.6802	22.0368	21.7638	14.6661	13.7298	12.7649	0.657187	7.67419e-05	0.0402297
gene	MSTRG.10920	THAPS_26041,gene10080	558.832	591.05	560.004	1310.22	1361.7	1441.98	2.36411	3.12051e-05	0.0260334
gene	MSTRG.10962	THAPS_10965,gene10113	24.6756	22.9048	22.5069	0	0	0	0.0412175	2.15545e-06	0.00623503
gene	MSTRG.10968	THAPS_25396,gene10118	22.5352	21.0165	21.5229	0	0	0	0.0441791	8.91448e-07	0.00371853
gene	MSTRG.11464	THAPS_6962,gene6129	0	0	0	8.46359	8.87828	7.57063	9.44137	9.52473e-06	0.0119193
gene	MSTRG.1424	NA	18.4184	17.5363	18.2861	9.12511	8.91117	8.54875	0.522093	3.34326e-05	0.0261485
gene	MSTRG.2346	NA	61.3511	62.0942	60.5724	0	0	0	0.0160453	1.88452e-08	0.000235829
gene	MSTRG.2565	THAPSDRAFT_3116,gene2266	0.044849	0	0	3.14327	3.09367	2.99933	4.04923	2.49122e-06	0.00623503
gene	MSTRG.2926	NA	11.0843	13.323	13.8987	5.01342	7.73099	12.6832	0.568259	2.52715e-05	0.0225891
gene	MSTRG.3485	THAPSDRAFT_3949,gene3108	9.49723	8.58469	8.5188	0	0	0	0.101851	9.28918e-06	0.0119193
gene	MSTRG.3778	THAPSDRAFT_22140,gene3375	0	0	0	13.1803	12.0762	17.6059	14.4501	7.34397e-05	0.0402297
gene	MSTRG.3919	THAPSDRAFT_22199,gene3505	0	0	0	8.10459	6.56087	6.78959	8.32237	2.33485e-05	0.0224756
gene	MSTRG.3959	THAPSDRAFT_22218,gene3544	0	1e-05	1e-06	2.78424	2.83408	3.74288	3.95062	5.87586e-05	0.0398554
gene	MSTRG.5109	NA	12.1941	12.9704	12.6883	4.69926	5.13517	5.62805	0.439698	6.71965e-06	0.0105112
gene	MSTRG.557	THAPSDRAFT_268011,gene468	10.3949	10.2186	10.0141	8.42801	7.49051	6.80273	0.786832	0.000100314	0.048282
gene	MSTRG.6074	THAPSDRAFT_6255,gene5425	0	0	0	2.35215	2.91308	4.33249	3.8249	7.71546e-05	0.0402297
gene	MSTRG.6165	CPF1,gene5498	2.63347	2.62192	2.83686	7.20285	7.03018	7.02971	2.19203	6.05124e-05	0.0398554
gene	MSTRG.6834	NA	0.429898	0.385055	0.220578	8.38305	9.98663	9.69457	7.58034	0.000114407	0.0493686
gene	MSTRG.7296	NA	0	0.029701	0	4.98696	4.32706	2.74467	5.25699	9.64426e-05	0.0482753
gene	MSTRG.745	THAPSDRAFT_31622,gene635	13.0335	12.8165	13.4246	5.37253	6.12122	6.78124	0.485734	3.81701e-05	0.0280976
gene	MSTRG.7935	NA	0.039634	0	0.036694	2.23522	1.88291	1.26101	2.85561	7.31172e-05	0.0402297
gene	MSTRG.8692	THAPSDRAFT_24719,gene8749	13.9721	13.0183	12.8913	11.1222	8.98418	7.1369	0.744261	1.22028e-05	0.0138823
gene	MSTRG.9035	NA	0.288957	0.3901	0.383034	6.74505	9.26762	10.4074	6.71019	2.20229e-05	0.0224756
gene	MSTRG.91	THAPSDRAFT_267929,gene75	8.94785	9.37032	9.56854	30.7219	37.6692	43.3034	3.48263	6.03294e-06	0.0105112
gene	MSTRG.9206	NA	0.212762	0.276186	0.19747	1.38024	1.39241	1.33437	1.93411	0.000109028	0.0493686
gene	MSTRG.9302	THAPSDRAFT_24996,gene9284	62.703	67.2298	57.7939	0	0	0	0.0157799	4.22294e-06	0.00880765
gene	MSTRG.9621	NA	0.24709	0.265937	0.32097	4.88845	5.92091	5.16244	4.8983	0.000111473	0.0493686
gene	MSTRG.9861	THAPSDRAFT_11503,gene10656	0	0	0	9.71488	9.17511	8.38827	10.2931	2.33631e-07	0.00146183
gene	MSTRG.9889	NA	9.29514	9.1806	9.38119	18.495	20.4914	24.2741	2.048	6.89532e-05	0.0402297

## Sheet: Table S1E
Supplementary Table S1E: Pairwise comparison, Exponential phase nitrate vs. Exponential phase 800 uM Ammonium
feature	id	gene_name	EXP_control_1	EXP_control_2	EXP_control_3	EXP_800NH4_1	EXP_800NH4_2	EXP_800NH4_3	fc	pval	qval
gene	MSTRG.2045	THAPSDRAFT_268316,gene1819,THAPSDRAFT_21381,gene1820	63.4124	60.8102	69.5228	0	0	0	0.0149395	6.51716e-06	0.0338915
gene	MSTRG.2312	THAPSDRAFT_21516,gene2050	0	0	0	7.7537	7.26682	7.91346	8.78812	8.39659e-06	0.0338915
gene	MSTRG.4003	THAPSDRAFT_22246,gene3589	79.0337	82.0921	72.968	0	0	0	0.0129078	4.04291e-06	0.0338915

## Sheet: Table S1F
Supplementary Table S1F: Pairwise comparison, Stationary phase nitrate vs. Stationary phase 800 uM Ammonium
feature	id	gene_name	STA_control_1	STA_control_2	STA_control_3	STA_800NH4_1	STA_800NH4_2	STA_800NH4_3	fc	pval	qval
gene	MSTRG.10061	THAPSDRAFT_11671,gene10834	6.02686	5.61648	4.39771	43.05	45.5337	40.8186	7.94214	0.000491336	0.0463711
gene	MSTRG.10086	THAPSDRAFT_11691,gene10856	0.373869	0.38814	0.321544	0	0	0	0.757465	0.000414482	0.0445591
gene	MSTRG.10138	THAPSDRAFT_25702,gene10901	4.52971	5.31005	4.31183	0	0	0	0.193208	0.000127357	0.0354239
gene	MSTRG.10272	THAPSDRAFT_25750,gene11015	15.0529	15.2605	16.0682	40.3967	42.3163	41.4968	2.53164	0.000175145	0.0360419
gene	MSTRG.10299	NA	0.284211	0.304502	0.120475	2.46873	3.18258	2.90237	3.64928	0.000272362	0.0408926
gene	MSTRG.10376	NA	0.455747	0.777418	0.42948	5.41428	6.81519	6.84188	5.84368	0.000249197	0.0396971
gene	MSTRG.10404	THAPSDRAFT_11953,gene11125	2.04989	3.14004	2.90565	410.585	470.201	418.892	122.076	0.000130982	0.0354239
gene	MSTRG.10406	THAPSDRAFT_25801,gene11127	3.78157	4.30614	1.84225	16.7137	24.3102	22.6364	8.95703	0.00033049	0.0408926
gene	MSTRG.10441	THAPSDRAFT_25812,gene11156	42.7049	46.7902	90.4003	0.00070915	0	0	0.0113772	0.000603161	0.0480466
gene	MSTRG.10526	THAPSDRAFT_13485,gene11231	210.266	198.451	222.509	17.0047	16.8007	19.473	0.0861513	0.000149939	0.0360419
gene	MSTRG.10575	NA	0	0	0	0.563736	0.592209	0.637898	1.62506	0.000188039	0.0368858
gene	MSTRG.10600	THAPSDRAFT_12120,gene11294	0.636863	0.935583	0.944675	95.653	76.547	71.2166	38.5686	0.000188208	0.0368858
gene	MSTRG.10674	THAPSDRAFT_25909,gene11361	133.806	107.543	149.351	36.8947	27.9946	24.87	0.166425	0.000369527	0.0426033
gene	MSTRG.10740	NA	9.24366	8.30887	11.8074	61.7816	61.2735	52.652	4.35423	0.000358193	0.0425516
gene	MSTRG.1075	THAPSDRAFT_1779,gene922	27.3999	31.2512	21.9208	117.966	136.011	148.18	6.55366	3.09645e-06	0.00337558
gene	MSTRG.10758	NA	1.70306	1.50439	1.57011	0	0	0	0.382497	0.000167355	0.0360419
gene	MSTRG.10778	THAPS_10812,gene9959	8.42103	8.90335	8.68833	0	0	0	0.104362	3.27032e-06	0.00337558
gene	MSTRG.10827	THAPS_25346,gene9996	23.5091	26.4474	20.8586	0	0	0	0.0466725	2.55416e-05	0.0185507
gene	MSTRG.11031	NA	1.22207	1.76946	1.24173	144.482	164.408	121.243	64.5368	0.000245501	0.0396971
gene	MSTRG.1111	THAPSDRAFT_26806,gene957	72.7203	74.0673	72.521	34.0178	33.5956	36.6232	0.49778	0.000533903	0.0467264
gene	MSTRG.11185	NA	14.1127	11.5982	13.3413	70.1334	70.8999	66.8939	4.65369	0.000404299	0.0445591
gene	MSTRG.11203	THAPS_23361,gene5894	51.9238	50.956	48.8039	28.5505	28.5247	30.0711	0.609225	0.000553508	0.0474594
gene	MSTRG.11265	THAPS_6780,gene5951	15.9433	17.6063	13.9778	6.79009	7.38621	7.87326	0.595163	0.000127552	0.0354239
gene	MSTRG.11404	THAPS_6905,gene6075	0	0	0	2.88371	2.81414	3.04352	3.95179	2.51407e-05	0.0185507
gene	MSTRG.11427	THAPS_6924,gene6092,THAPS_6925,gene6093	7.91988	9.48227	6.016	0.885884	1.0045	1.27568	0.320689	0.000484858	0.0463711
gene	MSTRG.11713	NA	1.28605	1.70446	1.1074	27.3146	26.6171	23.4261	12.4659	0.000403232	0.0445591
gene	MSTRG.11764	THAPS_263271,gene6398	29.5188	32.6689	30.2193	11.2169	11.3835	10.8374	0.39404	0.000462915	0.0463711
gene	MSTRG.11797	THAPS_269297,gene6424	53.3109	63.5333	55.3254	5.32988	5.12319	4.55032	0.1054	0.000328683	0.0408926
gene	MSTRG.11896	NA	23.2791	23.4996	20.1269	40.5091	46.4315	45.4602	2.24679	0.000274551	0.0408926
gene	MSTRG.12010	THAPSDRAFT_36568,gene7876	36.2652	42.5088	32.8499	10.7745	13.3875	13.3756	0.448099	0.000618675	0.0486547
gene	MSTRG.12150	THAPSDRAFT_24379,gene8003	101.639	103.068	102.183	51.2609	55.8544	53.9427	0.546156	0.000590591	0.0477015
gene	MSTRG.12232	THAPSDRAFT_10322,gene9470	24.0567	24.7151	23.1351	19.9271	20.3484	20.6249	0.897882	0.000361863	0.0425516
gene	MSTRG.12253	NA	1.1724	1.16408	1.25627	4.76515	5.11104	4.95535	2.68344	0.000136951	0.0354239
gene	MSTRG.12377	NA	0.515056	1.13103	0.777617	32.2197	37.0904	32.5209	21.6157	0.000463325	0.0463711
gene	MSTRG.12731	NA	7.12764	7.51083	7.94921	2.96044	2.71483	2.83869	0.425845	0.000335857	0.0410577
gene	MSTRG.12758	NA	0.336702	0.584036	0.271215	11.4437	16.1136	15.5806	14.1762	0.000179666	0.0363661
gene	MSTRG.1276	THAPSDRAFT_1973,gene1110	1.26212	1.38032	1.44922	23.9489	31.5411	28.9473	13.1722	0.000358319	0.0425516
gene	MSTRG.12786	THAPSDRAFT_11312,gene10466	17.6462	16.0879	18.2763	9.26992	8.06819	8.10129	0.456661	0.000310595	0.0408926
gene	MSTRG.1288	THAPSDRAFT_1981,gene1118	0	0	0	7.10261	9.73946	8.82564	10.4936	0.000403671	0.0445591
gene	MSTRG.12937	THAPSDRAFT_bd1771,gene11720	73.0693	52.372	81.1602	9.54538	8.43599	8.27175	0.105058	0.000315479	0.0408926
gene	MSTRG.12945	HSF41,gene11730,THAPSDRAFT_bd694,gene11731	4.95258	5.70055	4.29005	7.48299	8.37918	9.45228	1.96526	0.000615219	0.0486547
gene	MSTRG.12947	THAPSDRAFT_bd1777,gene11734	15.9518	15.62	18.3265	10.1759	8.54106	8.38669	0.479065	0.000495986	0.0463711
gene	MSTRG.12983	NA	0.138373	0.728384	0.153157	11.8067	17.7673	18.3519	18.9495	0.000582254	0.0477015
gene	MSTRG.13037	NA	0.415965	0.684469	0.300026	1.63886	2.02192	2.18358	2.52629	0.000313871	0.0408926
gene	MSTRG.13106	THAPSDRAFT_bd153,gene11507	0.120011	0.126686	0.226858	50.6214	79.5218	83.7557	71.867	0.000543671	0.046942
gene	MSTRG.13151	THAPSDRAFT_bd457,gene11545	8.90556	8.93913	10.8133	4.54571	4.41948	4.20696	0.448371	0.000641028	0.0497784
gene	MSTRG.1434	THAPSDRAFT_2118,gene1258,THAPSDRAFT_2119,gene1259	15.3337	14.8964	15.8735	8.51688	7.7603	8.11032	0.524686	0.000228769	0.0393283
gene	MSTRG.1589	THAPSDRAFT_261284,gene1408	2.51544	2.81226	1.94492	2.36269	2.89697	2.98018	1.3816	0.000149549	0.0360419
gene	MSTRG.1690	NA	2.10061	4.88253	0.566787	55.5566	72.0645	76.6509	55.9642	0.000580497	0.0477015
gene	MSTRG.1837	THAPSDRAFT_32493,gene1632,THAPSDRAFT_32347,gene1633,THAPSDRAFT_2484,gene1635	9.99857	9.02691	13.2775	56.721	51.2919	49.6328	3.50361	0.000174521	0.0360419
gene	MSTRG.1844	THAPSDRAFT_2488,gene1639	15.6026	16.6655	15.5327	0	0	0	0.0612541	2.47851e-06	0.00337558
gene	MSTRG.1862	THAPSDRAFT_21306,gene1654	52.1717	48.7121	75.927	33.4198	25.6681	22.7899	0.311202	0.000428972	0.0456596
gene	MSTRG.1878	THAPSDRAFT_2519,gene1669	0	1e-06	0	4.42454	5.35605	4.82575	6.12555	0.000172051	0.0360419
gene	MSTRG.1898	THAPSDRAFT_270357,gene1686	3.3294	3.37531	3.5731	19.0711	16.3586	18.8482	4.08121	0.000436455	0.0456688
gene	MSTRG.212	NA	0.476863	0.603679	0.360815	7.83841	7.76275	7.59734	6.44747	7.72679e-05	0.0310889
gene	MSTRG.2164	NA	5.33452	5.76567	5.64765	52.1262	63.6344	53.3778	9.04087	0.000318331	0.0408926
gene	MSTRG.2170	THAPSDRAFT_2779,gene1925	0	0	0	13.9701	10.3259	10.4603	11.0327	0.00044045	0.0456995
gene	MSTRG.223	THAPSDRAFT_20637,gene176,THAPSDRAFT_1042,gene177	41.7923	38.5434	48.3294	16.1213	12.8383	13.0947	0.273284	0.000114833	0.0354239
gene	MSTRG.249	THAPSDRAFT_20644,gene200	45.641	36.6541	43.6386	0	0	0.323453	0.0256526	0.000410797	0.0445591
gene	MSTRG.2527	NA	1.41442	1.91888	1.23388	5.81643	7.93167	8.13335	4.34822	0.000485616	0.0463711
gene	MSTRG.254	THAPSDRAFT_20648,gene203	0	0	0	76.0548	82.5028	77.1376	80.7872	2.24018e-06	0.00337558
gene	MSTRG.2634	THAPSDRAFT_21629,gene2327	6.58392	7.59463	6.33302	120.745	103.52	114.038	15.2566	0.000166435	0.0360419
gene	MSTRG.2638	NA	0	0.193401	0.017023	15.5681	16.0056	13.8091	15.9177	0.000196228	0.0378567
gene	MSTRG.2712	NA	9.63111	8.80992	9.83844	3.76026	3.55451	3.56664	0.412066	6.9226e-05	0.0310889
gene	MSTRG.2718	THAPSDRAFT_21664,gene2405	34.1976	38.4303	27.3373	75.2712	82.7737	87.6082	3.15394	7.5236e-05	0.0310889
gene	MSTRG.2772	THAPSDRAFT_32955,gene2456	48.8383	37.9325	37.0084	667.081	707.131	608.373	16.0664	0.000574289	0.0477015
gene	MSTRG.2931	THAPSDRAFT_32741,gene2602	0.286685	0.593523	0.233542	10.5649	10.4156	11.6955	10.3264	0.000157478	0.0360419
gene	MSTRG.301	NA	1.75255	2.16982	1.47734	18.056	25.0452	24.4975	11.0543	0.000139639	0.0354239
gene	MSTRG.3015	THAPSDRAFT_3520,gene2678	0.021119	0	0.013997	11.9586	14.187	12.984	14.4126	5.91963e-05	0.030454
gene	MSTRG.3075	THAPSDRAFT_3575,gene2732	40.5877	42.7036	41.0038	19.4822	18.7518	19.7608	0.488537	0.000287048	0.0408926
gene	MSTRG.3210	NA	0.143685	0.338913	0.170394	9.4843	10.5023	10.7216	10.3979	5.30643e-05	0.029235
gene	MSTRG.3265	THAPSDRAFT_3752,gene2908	25.0675	27.7164	28.9616	235.035	249.356	272.189	9.11723	0.00025721	0.0396971
gene	MSTRG.3266	THAPSDRAFT_40021,gene2909	20.0009	22.3905	19.1304	43.8627	47.9876	50.8261	2.60446	0.000161837	0.0360419
gene	MSTRG.3442	THAPSDRAFT_3916,gene3073	1.83674	1.70626	0.865893	16.2648	16.6188	17.7475	9.64276	0.000589173	0.0477015
gene	MSTRG.3471	THAPSDRAFT_22003,gene3096	73.8519	61.6144	75.9931	8.55415	7.37586	9.04813	0.116157	0.000469904	0.0463711
gene	MSTRG.3492	THAPSDRAFT_32586,gene3116,THAPSDRAFT_22011,gene3117	18.554	20.264	16.6929	231.51	261.989	261.119	15.2736	9.24055e-07	0.00337558
gene	MSTRG.3541	NA	0	0	0.018243	3.391	3.45026	3.31688	4.29481	3.06402e-06	0.00337558
gene	MSTRG.3571	NA	15.2694	16.3835	15.4336	43.3762	46.4234	42.7078	2.79861	0.000319068	0.0408926
gene	MSTRG.3624	THAPSDRAFT_4086,gene3245	20.5312	22.5928	15.71	2.75054	3.12305	2.90466	0.243798	0.000537131	0.0467264
gene	MSTRG.3916	NIR_2,gene3502	177.452	221.588	164.834	10.8405	12.8256	12.5285	0.0874755	6.44229e-05	0.0310889
gene	MSTRG.3938	THAPSDRAFT_27834,gene3526	12.7856	13.082	13.4686	26.8286	26.6138	25.3753	1.86181	0.000228389	0.0393283
gene	MSTRG.4036	THAPSDRAFT_4460,gene3619	0	0	0	7.09506	7.85609	7.31548	8.59689	2.22054e-05	0.0185507
gene	MSTRG.4139	THAPSDRAFT_22305,gene3706	24.1425	21.6631	25.8708	16.6165	15.3451	14.2182	0.564585	0.000533938	0.0467264
gene	MSTRG.4250	THAPSDRAFT_22355,gene3803	33.3034	33.4301	33.9627	27.0346	26.2554	25.9939	0.773082	0.000315656	0.0408926
gene	MSTRG.4262	THAPSDRAFT_27986,gene3814	29.2615	30.2082	26.3682	15.2157	15.5397	15.6695	0.610975	0.00049532	0.0463711
gene	MSTRG.4560	THAPSDRAFT_22481,gene4069	76.2923	75.1367	72.1755	20.4137	17.9572	18.6957	0.26042	0.000331195	0.0408926
gene	MSTRG.4620	NA	0	0.487275	0	37.5751	64.6007	60.7733	73.0157	0.000315237	0.0408926
gene	MSTRG.4788	MAO1,gene4268	15.4986	14.2281	15.375	84.5991	79.9386	85.9081	5.05492	7.87895e-05	0.0310889
gene	MSTRG.4844	THAPSDRAFT_262433,gene4313	133.191	129.96	134.246	7.69994	9.40235	10.9484	0.0855332	0.000502877	0.0463711
gene	MSTRG.5099	THAPSDRAFT_22708,gene4539	48.3818	37.0809	55.7656	9.08153	7.7468	7.994	0.146771	0.000237766	0.0396971
gene	MSTRG.5109	NA	39.6775	39.5493	42.4488	12.1941	12.9704	12.6883	0.319934	0.000168923	0.0360419
gene	MSTRG.5184	NA	2.13804	2.56166	1.56627	6.23421	7.99828	8.74526	3.86802	4.95655e-05	0.029235
gene	MSTRG.5188	THAPSDRAFT_22753,gene4620	54.1325	52.9104	51.5157	30.9773	30.6386	32.0878	0.615617	0.000479153	0.0463711
gene	MSTRG.520	THAPSDRAFT_15417,gene431	4.80254	4.48075	3.96992	21.8005	25.9492	26.1986	5.47765	0.00021961	0.0393283
gene	MSTRG.5233	PDK1_2,gene4660	6.12497	5.37309	10.0163	128.236	125.898	104.35	10.0873	0.00047656	0.0463711
gene	MSTRG.5315	THAPSDRAFT_34077,gene4736	14.5666	15.4404	13.599	17.0859	18.3051	18.7367	1.36475	3.79901e-05	0.0260591
gene	MSTRG.5574	NA	0	0	0	3.26624	3.86347	3.11985	4.44011	0.000526435	0.0467264
gene	MSTRG.5655	THAPSDRAFT_5874,gene5033	0.11868	0.246335	0.193109	9.22369	10.8958	9.237	9.44213	0.000225745	0.0393283
gene	MSTRG.5764	THAPSDRAFT_35005,gene5133	0.781038	0.943817	0.746491	2.46469	2.96169	2.83093	2.29578	0.000484068	0.0463711
gene	MSTRG.577	THAPSDRAFT_20792,gene486	0	0	0	8.4377	9.65794	8.2918	9.90094	9.11072e-05	0.0312982
gene	MSTRG.5833	NA	0.625516	1.36664	0.525715	35.8182	51.054	53.833	39.6712	0.000140582	0.0354239
gene	MSTRG.5861	NA	1.63873	1.197	2.10895	8.22114	7.46992	6.99471	2.51371	0.00043625	0.0456688
gene	MSTRG.5869	THAPSDRAFT_262795,gene5229	0	0	0	12.5581	12.1119	16.3769	15.6583	0.000387393	0.043882
gene	MSTRG.5963	THAPSDRAFT_269066,gene5313,THAPSDRAFT_23092,gene5314	30.1693	30.2522	33.2613	291.306	346.551	359.126	10.6336	0.000361853	0.0425516
gene	MSTRG.5988	THAPSDRAFT_23108,gene5343	5.22462	5.89632	6.17267	0	0	0	0.142952	0.000117649	0.0354239
gene	MSTRG.614	PDS1,gene520	10.549	10.6853	11.7184	6.32352	5.63134	5.62647	0.517565	0.000369472	0.0426033
gene	MSTRG.6207	NA	10.6577	10.4652	10.9529	5.20541	4.89802	4.67983	0.47734	0.000116177	0.0354239
gene	MSTRG.6224	KCT1,gene5548	4.42434	6.15715	3.27753	42.1639	64.4426	54.7141	15.2517	0.000277645	0.0408926
gene	MSTRG.6407	THAPSDRAFT_6542,gene5712	124.065	111.217	117.417	0	0	0	0.00824626	3.31715e-06	0.00337558
gene	MSTRG.6436	THAPSDRAFT_23313,gene5738	0	0	0	6.35542	6.49028	6.74072	7.66765	3.5541e-06	0.00337558
gene	MSTRG.6489	THAPSDRAFT_23648,gene6512	7.42346	8.20608	6.72006	14.5324	15.9103	15.2009	2.18704	0.000322753	0.0408926
gene	MSTRG.65	THAPSDRAFT_20583,gene51	0	0	0	3.56912	3.57807	2.92055	4.14363	0.000514399	0.0467264
gene	MSTRG.6602	THAPSDRAFT_7451,gene6609	12.1905	21.5781	12.7828	788.366	964.221	1000.29	82.146	0.000256681	0.0396971
gene	MSTRG.6648	NA	57.0823	43.0306	63.6473	11.7164	10.4055	8.18515	0.143502	0.000501584	0.0463711
gene	MSTRG.6655	THAPSDRAFT_23720,gene6657	21.1921	20.8962	20.3809	0	0	0	0.0465929	3.06821e-07	0.00337558
gene	MSTRG.6787	THAPSDRAFT_23775,gene6771	9.77495	9.2657	12.5383	0	0	0	0.0736081	9.7332e-05	0.0324799
gene	MSTRG.6796	THAPSDRAFT_23780,gene6778	33.7578	31.842	36.4073	23.38	21.7905	22.0599	0.603095	9.12557e-05	0.0312982
gene	MSTRG.6835	THAPSDRAFT_23794,gene6814	54.526	81.6701	37.6902	0	0	0	0.0277606	0.000602804	0.0480466
gene	MSTRG.7046	NA	2.0909	2.20251	2.55908	8.83617	9.1735	8.98894	2.86864	0.000533864	0.0467264
gene	MSTRG.7062	THAPSDRAFT_23900,gene7008	0	0	0	15.1703	12.3944	14.4628	14.3616	0.000116742	0.0354239
gene	MSTRG.7071	NA	0.0316808	0	0	16.3059	12.7379	15.472	14.9077	0.000223975	0.0393283
gene	MSTRG.7125	THAPSDRAFT_13459,gene7057	80.3828	77.5673	81.03	281.684	311.18	287.907	3.63857	0.00022602	0.0393283
gene	MSTRG.7198	GDCT,gene7122	2.14493	2.31117	2.81997	122.468	135.932	116.356	33.3954	7.79139e-05	0.0310889
gene	MSTRG.7262	THAPSDRAFT_8019,gene7176	44.105	39.6224	42.7561	17.6844	18.2816	17.5271	0.421587	0.000584242	0.0477015
gene	MSTRG.7268	THAPSDRAFT_263536,gene7182,THAPSDRAFT_23984,gene7183	8.40545	8.2825	8.66675	20.3096	20.8318	18.8835	2.12853	0.000503258	0.0463711
gene	MSTRG.7287	THAPSDRAFT_8042,gene7200	13.4307	13.4034	13.9187	10.6552	10.5034	10.193	0.756804	0.000254268	0.0396971
gene	MSTRG.7307	NA	0.527354	0.520418	0.212413	8.20101	7.94425	7.34822	6.98	0.000591101	0.0477015
gene	MSTRG.7410	THAPSDRAFT_269450,gene7308	24.334	22.9568	26.0684	20.8338	19.3399	19.216	0.73498	5.4459e-05	0.029235
gene	MSTRG.7439	NA	29.6993	24.8236	32.2926	6.63658	6.11514	5.76978	0.198503	7.9878e-05	0.0310889
gene	MSTRG.7467	THAPSDRAFT_24078,gene7356	17.9167	14.4492	16.8644	0	0	0	0.0536124	8.05738e-05	0.0310889
gene	MSTRG.7494	THAPSDRAFT_8219,gene7376	73.9321	75.3088	73.3863	18.1565	16.277	18.4692	0.248605	0.00028116	0.0408926
gene	MSTRG.7548	THAPSDRAFT_8274,gene7430	10.1166	10.393	9.91723	3.53642	3.4372	3.42131	0.406251	4.83415e-05	0.029235
gene	MSTRG.7753	NA	0	0	0	7.56504	9.53039	9.82436	10.9909	0.000229338	0.0393283
gene	MSTRG.7793	THAPSDRAFT_24214,gene7645	16.0357	16.9463	16.122	33.3537	37.0151	35.691	2.22082	0.000372654	0.0426033
gene	MSTRG.7879	THAPSDRAFT_263722,gene7725	7.56117	7.26092	7.02538	13.1604	13.1875	13.4139	1.7701	0.000300477	0.0408926
gene	MSTRG.8153	THAPSDRAFT_24503,gene8269	43.2862	41.147	40.2309	0	0	0	0.02396	2.036e-06	0.00337558
gene	MSTRG.8275	THAPSDRAFT_24558,gene8377	0	0	0	12.255	12.6402	13.0325	13.9402	2.03346e-06	0.00337558
gene	MSTRG.8327	THAPSDRAFT_37197,gene8432	63.532	38.104	58.6695	0.131598	0.226822	0.223926	0.0186648	0.000584825	0.0477015
gene	MSTRG.8538	THAPSDRAFT_9472,gene8624	39.209	39.6921	40.5007	20.2578	20.6575	20.8075	0.527131	8.81645e-05	0.0312982
gene	MSTRG.8683	RL6,gene8740	115.535	114.755	126.421	44.14	47.8412	45.7686	0.376751	0.000637925	0.0497784
gene	MSTRG.8696	THAPSDRAFT_37124,gene8753	49.1729	50.3538	44.7375	0	0	0	0.0219111	2.14977e-06	0.00337558
gene	MSTRG.8739	THAPSDRAFT_24738,gene8790	6.9109	7.59244	4.71012	34.0661	36.9443	41.598	7.28456	0.000127505	0.0354239
gene	MSTRG.8827	THAPSDRAFT_264122,gene8876,sig3,gene8877	20.1581	22.3305	18.3932	50.064	48.8452	52.6259	2.73406	0.000415024	0.0445591
gene	MSTRG.9011	THAPSDRAFT_37280,gene9044	1.81704	3.22142	0.73937	5.30107	7.23032	8.08438	5.58283	0.000530812	0.0467264
gene	MSTRG.9021	THAPSDRAFT_9903,gene9054	2.89082	3.9356	2.86621	23.1102	31.8975	29.5258	8.83922	0.000482303	0.0463711
gene	MSTRG.912	THAPSDRAFT_1637,gene780	0	0	0	100.594	71.0186	98.1137	84.8638	0.000199308	0.0378593
gene	MSTRG.9307	THAPSDRAFT_264296,gene9290,THAPSDRAFT_24999,gene9291	100.307	86.6524	86.7457	8.01469	9.47638	8.47998	0.110219	0.000303595	0.0408926
gene	MSTRG.9324	THAPSDRAFT_10158,gene9304	0	0	0	6.58132	5.64944	6.26205	6.92706	9.119e-05	0.0312982
gene	MSTRG.9333	THAPSDRAFT_10164,gene9311	0.644784	0.62271	0.641547	1.9813	2.02942	1.93857	1.808	5.11922e-05	0.029235
gene	MSTRG.9552	THAPSDRAFT_25217,gene9726	11.0008	12.4256	10.2228	22.6324	22.6076	24.2385	2.24269	0.00053739	0.0467264
gene	MSTRG.9625	THAPSDRAFT_25254,gene9792	0	0	0	52.9391	52.6791	49.8058	51.7786	1.21381e-06	0.00337558
gene	MSTRG.9748	NA	2.77066	2.4316	2.80362	0.259553	0.289801	0.308437	0.336746	0.000304173	0.0408926
gene	MSTRG.9749	NA	0.713148	0.640975	0.699625	0.08209	0.068989	0.0304	0.60779	0.000295422	0.0408926
gene	MSTRG.9791	THAPSDRAFT_11442,gene10597	0.736055	1.4221	0.79998	27.9178	29.408	31.523	19.0243	0.000238099	0.0396971
gene	MSTRG.9889	NA	1.03662	1.02381	0.699498	9.29514	9.1806	9.38119	6.01924	0.000135275	0.0354239
gene	MSTRG.9956	THAPSDRAFT_25659,gene10740	0	0	0	100.079	107.842	89.0181	97.1709	2.3023e-05	0.0185507
gene	MSTRG.9971	THAPSDRAFT_38391,gene10754	19.5536	19.477	18.9288	3.92245	3.09728	3.61458	0.216732	0.000578518	0.0477015
gene	MSTRG.9984	THAPSDRAFT_19813,gene10764,THAPSDRAFT_264730,gene10765	14.4426	17.4166	15.0327	114.879	118.066	109.416	7.36631	0.000251738	0.0396971
gene	MSTRG.999	THAPSDRAFT_1713,gene855	11.1098	10.6985	8.60016	0.007926	0.062299	0	0.105654	0.000165824	0.0360419

## Sheet: Table S1G
Supplementary Table S1G: Pairwise comparison, Late Stationary phase nitrate vs. Late Stationary phase 800 uM Ammonium
feature	id	gene_name	L-STA_control_1	L-STA_control_2	L-STA_control_3	L-STA_800NH4_1	L-STA_800NH4_2	L-STA_800NH4_3	fc	pval	qval
gene	MSTRG.10146	RPC6,gene10908	11.0915	8.1687	7.86161	15.2334	16.4974	20.5911	2.10245	0.000275755	0.0449176
gene	MSTRG.10231	THAPSDRAFT_25735,gene10978	12.4562	6.09769	7.60272	19.7972	25.1704	34.9668	3.69791	0.000419689	0.0468084
gene	MSTRG.10363	THAPSDRAFT_264865,gene11088	64.3575	46.2966	50.8461	77.4105	89.7884	103.532	1.89904	0.000370815	0.0468084
gene	MSTRG.10548	THAPSDRAFT_12074,gene11249	6.27495	8.11714	7.65422	0	0	0	0.1148	6.44557e-05	0.0250752
gene	MSTRG.10628	THAPSDRAFT_25890,gene11322	17.9246	16.8379	16.9574	3.25746	3.61241	3.60017	0.253565	5.96412e-06	0.00964654
gene	MSTRG.10662	THAPSDRAFT_25904,gene11352	140.216	123.841	130.732	0	0	0	0.00772616	9.43972e-07	0.00594136
gene	MSTRG.10674	THAPSDRAFT_25909,gene11361	74.8313	72.3179	71.2285	13.5224	16.3221	13.4112	0.209498	0.000294143	0.0449176
gene	MSTRG.10677	NA	5.93114	6.41463	7.87628	45.58	38.9377	43.5738	5.42001	0.000435064	0.0468084
gene	MSTRG.10939	THAPS_25387,gene10098	52.1169	30.6597	33.3271	99.013	109.742	153.357	3.81633	0.000261199	0.0449176
gene	MSTRG.10961	NA	67.4882	77.4197	81.738	231.721	220.41	229.928	2.87772	0.000369776	0.0468084
gene	MSTRG.1099	THAPSDRAFT_21002,gene946	0	0	0	22.5278	20.1154	22.1874	22.5327	6.23262e-06	0.00964654
gene	MSTRG.11007	THAPS_11005,gene10153	35.191	34.5845	36.2913	20.3874	21.085	22.155	0.620873	0.000449666	0.0478505
gene	MSTRG.11027	THAPS_11019,gene10167	33.3511	27.9001	28.2674	0	0	0	0.0338216	8.75942e-06	0.010024
gene	MSTRG.11141	THAPS_6670,gene5840	12.8158	14.777	15.801	5.68073	5.07827	3.57375	0.32721	0.000388874	0.0468084
gene	MSTRG.11164	THAPS_41256,gene5864	5.27734	5.21253	5.89817	20.4568	23.8333	21.3596	3.53413	0.000393493	0.0468084
gene	MSTRG.11211	THAPS_23364,gene5901	19.9363	13.2788	16.6147	0	0	0	0.0614203	0.000165738	0.0366019
gene	MSTRG.11252	THAPS_6768,gene5938	18.4561	24.099	23.8465	17.1615	15.5375	12.5135	0.612722	0.000150875	0.0364756
gene	MSTRG.11331	THAPS_270312,gene6010	104.609	112.097	113.962	37.066	37.9189	36.644	0.336744	2.83174e-05	0.0222787
gene	MSTRG.11357	NA	0.672598	0.42925	0.535947	10.5691	13.1705	9.70699	7.89204	0.000463438	0.0478505
gene	MSTRG.1145	NA	4.01049	5.80707	5.77723	2.63387	2.13916	1.18857	0.395727	0.000354502	0.0468084
gene	MSTRG.11480	THAPS_263184,gene6145	32.6901	39.6005	37.8031	22.8255	22.4524	20.0058	0.565454	0.000371025	0.0468084
gene	MSTRG.11748	THAPS_23587,gene6382	34.14	46.4692	44.3407	12.4996	11.9239	9.07963	0.250295	7.56958e-05	0.0250752
gene	MSTRG.11857	NA	3.85524	3.14449	3.22464	5.24449	6.31371	6.53606	1.71999	0.000399823	0.0468084
gene	MSTRG.11885	THAPS_23645,gene6506	48.5265	53.2527	57.6216	22.2103	19.7079	18.9746	0.369537	0.000108085	0.0301606
gene	MSTRG.11907	THAPSDRAFT_24281,gene7787	6.48127	6.22708	6.36415	15.7042	15.4462	14.2762	2.16166	0.000185171	0.0388488
gene	MSTRG.12181	THAPSDRAFT_8877,gene8028	7.19209	8.56685	8.08629	4.86115	4.30516	4.17093	0.574522	0.00025814	0.0449176
gene	MSTRG.12187	NA	160.416	130.553	116.186	542.911	687.282	953.494	6.30932	0.000158623	0.0364756
gene	MSTRG.12244	THAPSDRAFT_10331,gene9480	44.04	52.6259	55.744	19.4172	16.2443	14.0178	0.30109	3.2349e-05	0.0236889
gene	MSTRG.1227	THAPSDRAFT_1926,gene1064	19.8056	18.3872	21.1987	0	0	0	0.0482333	1.04228e-05	0.0100925
gene	MSTRG.12282	THAPSDRAFT_19649,gene9517	19.9375	19.7318	21.1338	8.13386	7.78124	8.85439	0.440499	0.000462534	0.0478505
gene	MSTRG.12284	THAPSDRAFT_10371,gene9518	20.6898	15.4283	16.7214	44.5608	52.1914	67.087	3.43591	6.25713e-05	0.0250752
gene	MSTRG.12382	THAPSDRAFT_25161,gene9615	65.883	68.2177	63.7903	16.1519	15.1439	17.0146	0.258075	8.71739e-05	0.0264468
gene	MSTRG.12443	THAPSDRAFT_25187,gene9660	14.5987	18.7443	18.8815	7.02734	6.50821	5.0625	0.346891	4.57821e-05	0.0250752
gene	MSTRG.12479	PSA6,gene10218	32.1433	24.2474	18.61	0	0	0	0.0431206	0.000293589	0.0449176
gene	MSTRG.12589	THAPSDRAFT_11150,gene10303	0	0	0	11.1298	9.83353	10.4529	11.3231	9.6943e-06	0.0100925
gene	MSTRG.12754	THAPSDRAFT_11286,gene10440	10.4878	7.51538	7.88251	0	0	0	0.11187	0.000154985	0.0364756
gene	MSTRG.12804	NA	3.8688	2.47148	3.46814	28.2825	31.5656	49.3274	10.2266	0.000389789	0.0468084
gene	MSTRG.12826	THAPSDRAFT_25539,gene10504	28.6906	34.1704	34.8732	9.09788	9.06651	8.25174	0.275303	6.4693e-05	0.0250752
gene	MSTRG.13154	THAPSDRAFT_bd1882,gene11547	27.4842	16.4091	17.15	3.3584	3.90261	5.65295	0.30819	0.000246918	0.0449176
gene	MSTRG.1762	THAPSDRAFT_2415,gene1566	0	0	0	5.22733	7.3022	5.38634	6.93266	0.000513896	0.0498776
gene	MSTRG.177	THAPSDRAFT_30846,gene137	77.8205	54.7128	51.1965	0	0	0	0.0178482	6.57479e-05	0.0250752
gene	MSTRG.1844	THAPSDRAFT_2488,gene1639	12.5899	10.1132	10.1384	0	0	0	0.0881093	4.08425e-05	0.0250752
gene	MSTRG.1858	THAPSDRAFT_21305,gene1650	0	0	0	3.92518	4.43106	3.18102	4.63736	0.00040043	0.0468084
gene	MSTRG.1935	THAPSDRAFT_19626,gene1719	8.91518	12.1109	11.2625	2.1149	2.18212	1.82824	0.24003	0.00021027	0.0407212
gene	MSTRG.1961	THAPSDRAFT_2592,gene1742	6.08769	8.31113	8.55795	5.00149	4.17529	3.17713	0.509213	3.38736e-05	0.0236889
gene	MSTRG.2030	NA	52.508	54.5631	59.3413	146.452	152.224	136.816	2.50347	0.000253451	0.0449176
gene	MSTRG.2070	THAPSDRAFT_261476,gene1842	34.8101	30.4748	30.6169	55.1767	65.0616	65.8856	2.04387	0.000255699	0.0449176
gene	MSTRG.218	THAPSDRAFT_19059,gene172	35.8927	26.1003	32.9744	0	0	0	0.0323697	6.24356e-05	0.0250752
gene	MSTRG.2345	THAPSDRAFT_21527,gene2078	2.91966	2.85447	2.89448	0.482057	0.622515	0.633659	0.415576	7.44094e-05	0.0250752
gene	MSTRG.2346	NA	135.422	94.95	76.1433	0	0	0	0.0110855	0.000119916	0.0321172
gene	MSTRG.2507	THAPSDRAFT_270287,gene2219	2.11696	0.980509	1.11698	3.00524	4.08708	7.22113	3.03546	0.000463756	0.0478505
gene	MSTRG.2642	THAPSDRAFT_3179,gene2331	0	0	0	2.4719	1.99693	2.21917	3.17292	0.000196294	0.040046
gene	MSTRG.2741	THAPSDRAFT_261716,gene2426	1.44198	0.662658	0.55893	1.19422	1.80126	2.89902	1.95288	0.000296168	0.0449176
gene	MSTRG.2799	THAPSDRAFT_261734,gene2478	0	0	0	6.76653	7.3593	7.78292	8.52189	7.13554e-06	0.00964654
gene	MSTRG.2853	THAPSDRAFT_21720,gene2528	293.141	347.919	325.958	851.756	811.814	699.308	2.25568	0.000110215	0.0301606
gene	MSTRG.3023	THAPSDRAFT_21795,gene2686	45.1603	25.7742	28.8951	58.5107	69.5405	93.1169	2.7395	0.000406372	0.0468084
gene	MSTRG.3040	THAPSDRAFT_32610,gene2702	11.5571	10.7005	9.70126	0.2419	0.478135	0.10146	0.108463	0.000402156	0.0468084
gene	MSTRG.3141	THAPSDRAFT_21843,gene2786	15.9229	14.5183	14.9512	18.7673	19.6219	20.9774	1.34224	9.50711e-05	0.0278315
gene	MSTRG.324	THAPSDRAFT_20681,gene261	18.9699	22.9988	23.6178	8.39415	7.45531	7.07062	0.349867	5.91954e-05	0.0250752
gene	MSTRG.3306	THAPSDRAFT_3795,gene2953	8.67552	6.38167	6.16804	13.7959	16.2542	20.9455	2.59179	2.7086e-05	0.0222787
gene	MSTRG.3433	THAPSDRAFT_33225,gene3066	18.0255	24.1565	21.1786	9.65298	8.18117	6.73075	0.366556	0.000203602	0.040046
gene	MSTRG.3778	THAPSDRAFT_22140,gene3375	0	0	0	13.1803	12.0762	17.6059	16.0863	0.000154966	0.0364756
gene	MSTRG.3919	THAPSDRAFT_22199,gene3505	0	0	0	8.10459	6.56087	6.78959	7.85454	6.00997e-05	0.0250752
gene	MSTRG.4086	THAPSDRAFT_4502,gene3661	55.3566	64.6201	63.2718	30.5614	30.0461	29.0931	0.477286	0.000216753	0.0407237
gene	MSTRG.4247	THAPSDRAFT_40402,gene3800	17.6823	19.9575	17.8735	6.02603	4.74892	4.36963	0.286282	0.000354594	0.0468084
gene	MSTRG.4254	NA	47.5035	43.1767	39.6454	11.3316	12.9259	12.5023	0.314075	0.000198289	0.040046
gene	MSTRG.4358	THAPSDRAFT_22401,gene3893	48.4012	62.9896	59.1535	26.861	25.5199	18.5289	0.370238	0.000417477	0.0468084
gene	MSTRG.4381	THAPSDRAFT_4747,gene3915	2.14234	1.3384	1.33754	2.47542	3.08925	4.33319	1.93457	7.99033e-05	0.0257903
gene	MSTRG.468	THAPSDRAFT_20734,gene383	13.7008	16.9535	15.4135	5.38116	5.69233	4.41275	0.349358	0.000469506	0.0480499
gene	MSTRG.4763	THAPSDRAFT_270281,gene4244	99.6955	102.957	99.8396	46.8392	51.9386	48.3543	0.492061	0.000427651	0.0468084
gene	MSTRG.4844	THAPSDRAFT_262433,gene4313	106.623	81.0362	68.1804	9.82618	13.9517	16.5106	0.201428	0.000287001	0.0449176
gene	MSTRG.4958	THAPSDRAFT_268867,gene4416	31.9791	32.8595	34.5054	56.5971	58.6243	58.7147	1.72337	0.000432432	0.0468084
gene	MSTRG.5042	NA	8.62184	6.80987	6.86746	15.2963	17.8648	18.8929	2.38879	7.3228e-05	0.0250752
gene	MSTRG.5043	THAPSDRAFT_270359,gene4488	15.3917	20.0043	20.6649	8.03292	7.65665	6.91712	0.398267	0.000433105	0.0468084
gene	MSTRG.5168	THAPSDRAFT_262527,gene4602,THAPSDRAFT_262528,gene4603	20.0143	31.0555	30.0893	10.9068	7.31643	5.78332	0.254974	6.84658e-05	0.0250752
gene	MSTRG.5219	THAPSDRAFT_22771,gene4647	26.2742	19.1008	19.3058	38.9292	44.0256	52.7301	2.35583	4.12198e-05	0.0250752
gene	MSTRG.5232	THAPSDRAFT_5499,gene4659,THAPSDRAFT_14147,gene4661	8.40659	9.29176	8.84306	24.7186	24.5997	22.3332	2.43147	4.30554e-05	0.0250752
gene	MSTRG.5461	THAPSDRAFT_5701,gene4863	1.38986	0.540798	0.893913	18.2062	16.398	22.4164	11.7853	0.000281609	0.0449176
gene	MSTRG.5569	THAPSDRAFT_5799,gene4959	0	0	0	4.27703	4.15291	4.99867	5.62687	5.11668e-05	0.0250752
gene	MSTRG.5783	THAPSDRAFT_262751,gene5151	25.4339	26.2341	25.5921	0	0	0	0.0372196	7.28212e-08	0.000916673
gene	MSTRG.5966	THAPSDRAFT_6151,gene5319	29.6931	20.3107	22.4186	0	0	0	0.0433964	8.82399e-05	0.0264468
gene	MSTRG.6025	THAPSDRAFT_34596,gene5378	29.3281	33.5307	31.5965	11.8072	12.2952	9.94322	0.357198	0.000295849	0.0449176
gene	MSTRG.6134	THAPSDRAFT_262924,gene5473	34.9696	45.8907	45.6836	30.0046	22.8955	17.7888	0.472062	0.000421658	0.0468084
gene	MSTRG.6142	THAPSDRAFT_23175,gene5479	20.5331	21.0647	19.0476	0	0	0	0.0474049	3.93041e-06	0.00964654
gene	MSTRG.6255	THAPSDRAFT_23226,gene5574	31.4675	28.9296	27.3204	0	0	0	0.0339644	3.9574e-06	0.00964654
gene	MSTRG.6407	THAPSDRAFT_6542,gene5712	116.392	183.269	244.372	0	0	0	0.00499906	0.00015937	0.0364756
gene	MSTRG.6455	THAPSDRAFT_263033,gene5757	10.4376	11.3291	10.5028	4.08289	3.98169	4.35538	0.438208	0.000289304	0.0449176
gene	MSTRG.6490	THAPSDRAFT_23649,gene6513	0	0	0	26.501	27.5784	37.0545	33.4104	4.6259e-05	0.0250752
gene	MSTRG.6589	THAPSDRAFT_23694,gene6597	17.9602	18.1055	16.1321	0	0	0	0.0549758	7.66329e-06	0.00964654
gene	MSTRG.6601	THAPSDRAFT_7450,gene6608,THAPSDRAFT_269333,gene6610	26.9793	37.3079	38.7447	13.7469	13.3082	9.98938	0.328105	0.000324304	0.0468084
gene	MSTRG.6655	THAPSDRAFT_23720,gene6657	25.5991	14.5622	21.2726	0	0	0	0.0519621	0.000453036	0.0478505
gene	MSTRG.6756	THAPSDRAFT_16390,gene6742	173.774	147.27	157.431	423.213	396.002	465.784	2.82241	0.000346511	0.0468084
gene	MSTRG.6834	NA	0	0.061135	0.352467	8.38305	9.98663	9.69457	9.04651	0.000502644	0.0498776
gene	MSTRG.6847	THAPSDRAFT_35984,gene6825	25.114	24.6647	24.8849	10.0602	10.1341	11.6817	0.463763	0.000304219	0.0455894
gene	MSTRG.7063	THAPSDRAFT_263475,gene7009	3.72075	43.8074	55.9214	29.7757	5.37764	0.22637	0.0761341	0.000339006	0.0468084
gene	MSTRG.7071	NA	0.517409	0.381257	0.503608	5.29427	4.92292	6.01394	4.52976	0.00012823	0.0336282
gene	MSTRG.7119	THAPSDRAFT_263489,gene7051	14.8914	9.55001	9.71213	20.802	26.9632	29.6686	2.58662	0.000507852	0.0498776
gene	MSTRG.7178	THAPSDRAFT_23947,gene7107	6.33302	6.69984	6.43386	1.35257	1.3196	0.908183	0.276029	0.000201717	0.040046
gene	MSTRG.7209	THAPSDRAFT_7973,gene7132	3.13622	0.466027	0.328761	2.14711	4.12192	10.3539	4.86342	0.000237756	0.0440128
gene	MSTRG.7249	NA	14.1876	14.8708	15.1257	5.5825	5.80618	5.09054	0.400317	8.74135e-05	0.0264468
gene	MSTRG.7328	THAPSDRAFT_36291,gene7235	51.2204	48.6588	52.2063	116.832	120.092	113.737	2.27591	0.00014847	0.0364756
gene	MSTRG.7665	THAPSDRAFT_24159,gene7538	0	0	0	6.99824	6.54779	6.7725	7.72441	2.21689e-06	0.00930208
gene	MSTRG.771	THAPSDRAFT_20865,gene659,THAPSDRAFT_20866,gene660	17.4594	23.1638	21.4218	7.84421	7.68737	6.73133	0.358323	0.000276256	0.0449176
gene	MSTRG.7733	THAPSDRAFT_8433,gene7590	3.93858	2.8275	2.88303	5.43404	6.91763	7.40333	2.02308	0.000345319	0.0468084
gene	MSTRG.7754	THAPSDRAFT_263682,gene7608,THAPSDRAFT_269513,gene7609	55.2794	60.9728	58.6988	174.746	187.893	201.377	3.22534	0.00032919	0.0468084
gene	MSTRG.7996	NA	0.456021	0.645977	0.608086	0.211583	0.109837	0.049476	0.67513	5.37723e-05	0.0250752
gene	MSTRG.8090	THAPSDRAFT_9061,gene8212,RPA2_1,gene8213	13.6785	26.0098	20.5203	6.11923	4.92626	3.5237	0.226348	0.000515101	0.0498776
gene	MSTRG.8153	THAPSDRAFT_24503,gene8269	42.5792	55.1981	53.6342	0	0	0	0.0184805	1.6285e-05	0.0146425
gene	MSTRG.8244	NA	26.7067	22.7804	20.7476	36.4369	43.1795	51.8496	2.06528	0.00048387	0.0491206
gene	MSTRG.8318	THAPSDRAFT_29771,gene8421	28.8748	32.902	34.1726	13.1885	13.8401	11.2859	0.390242	0.000367709	0.0468084
gene	MSTRG.8342	NA	10.0716	7.27353	6.86892	12.1474	15.3429	17.9619	2.07984	0.000183682	0.0388488
gene	MSTRG.8450	NA	0.518147	0.607501	0.650349	8.66106	10.9269	11.8473	7.50516	0.000267173	0.0449176
gene	MSTRG.8488	THAPSDRAFT_9424,gene8576	11.1656	7.71192	6.80969	0	0	0	0.116547	0.000507615	0.0498776
gene	MSTRG.8514	THAPSDRAFT_24655,gene8604	31.4478	29.1827	28.026	13.5014	13.9604	14.1281	0.502041	0.000104983	0.0300347
gene	MSTRG.8581	THAPSDRAFT_9511,gene8663	5.26163	5.07171	4.47335	0.645783	0.850072	0.843838	0.313226	0.000163232	0.0366019
gene	MSTRG.8695	THAPSDRAFT_24720,gene8751,THAPSDRAFT_24721,gene8752	6.94124	4.59577	5.19598	12.2713	13.25	15.6593	2.54498	0.000422749	0.0468084
gene	MSTRG.8813	NIFU_2,gene8859	41.6731	24.6369	22.2534	86.9172	94.1812	144.19	4.62747	0.000520299	0.0499963
gene	MSTRG.8971	THAPSDRAFT_24862,gene9009	19.0709	30.0732	31.5462	8.6674	8.23988	5.97968	0.261327	0.000507833	0.0498776
gene	MSTRG.8989	NA	20.1693	26.4094	24.1898	2.33554	2.84892	1.48027	0.114993	0.000429316	0.0468084
gene	MSTRG.9041	THAPSDRAFT_37294,gene9072	30.7675	41.5367	40.4453	16.3489	13.6432	12.4013	0.34785	6.87297e-05	0.0250752
gene	MSTRG.9048	RPT1,gene9078	36.8771	18.4976	19.3365	34.8683	46.9411	67.1664	2.66155	0.000215086	0.0407237
gene	MSTRG.9150	THAPSDRAFT_24947,gene9160	19.6197	21.3735	23.2467	13.385	11.7929	10.9928	0.543762	0.00043502	0.0468084
gene	MSTRG.9200	NA	0.02546	0.175524	0.2316	3.4	3.27854	3.1408	3.55978	7.24344e-05	0.0250752
gene	MSTRG.933	THAPSDRAFT_17110,gene797,THAPSDRAFT_261058,gene799,THAPSDRAFT_261059,gene800	13.0309	15.8703	15.951	8.24824	8.14727	7.18406	0.518398	0.000334623	0.0468084
gene	MSTRG.9393	THAPSDRAFT_264322,gene9362	19.5565	50.5245	45.9303	43.546	25.7584	11.9646	0.41892	0.00039081	0.0468084
gene	MSTRG.9493	THAPSDRAFT_264347,gene9458	25.4784	17.6524	16.7044	77.2835	81.8425	90.6416	4.61502	0.000368587	0.0468084
gene	MSTRG.9582	glsF,gene9749	93.1435	109.273	105.972	52.2527	47.7771	47.8508	0.460465	0.000178338	0.0387056
gene	MSTRG.9616	THAPSDRAFT_19937,gene9782	7.93109	4.18344	3.84584	7.32751	9.52741	15.5379	2.48576	0.000396275	0.0468084
gene	MSTRG.9659	THAPSDRAFT_10671,gene9820	0	0	0	3.72287	4.74373	4.2429	5.33561	0.000149159	0.0364756
gene	MSTRG.9851	THAPSDRAFT_11492,gene10646	4.45923	4.62345	3.46601	0	0	0	0.197546	0.000390534	0.0468084
gene	MSTRG.9861	THAPSDRAFT_11503,gene10656	0	0	0	9.71488	9.17511	8.38827	9.78399	7.19023e-06	0.00964654

## Sheet: Table S1H
Supplementary Table 1H: Pairwise comparison, Exponential phase nitrate vs. Exponential phase 100 uM Ammonium
feature	id	gene_name	EXP_control_1	EXP_control_2	EXP_control_3	EXP_100NH4_1	EXP_100NH4_2	EXP_100NH4_3	fc	pval	qval
gene	MSTRG.10444	THAPSDRAFT_25814,gene11159	0	0	0	4.9207	4.39916	5.03583	0.174733	1.45248e-05	0.0221666
gene	MSTRG.10662	THAPSDRAFT_25904,gene11352	0	0	0	102.618	66.3633	82.5162	0.0122016	6.94408e-05	0.0479933
gene	MSTRG.1196	THAPSDRAFT_21052,gene1040	0.00999216	0.0052995	0	5.58191	5.82257	4.85093	0.154737	2.5389e-05	0.0344415
gene	MSTRG.12477	THAPSDRAFT_25450,gene10217	0	0	0	27.083	37.1936	29.6841	0.0306115	4.72572e-05	0.0443818
gene	MSTRG.12521	NA	5.97316	5.81712	6.47052	0	0	0	7.10973	8.747e-06	0.0220136
gene	MSTRG.2045	THAPSDRAFT_268316,gene1819,THAPSDRAFT_21381,gene1820	63.4124	60.8102	69.5228	0	0	0	65.7896	2.67305e-06	0.0144665
gene	MSTRG.2308	THAPSDRAFT_39698,gene2047	0	0	0	21.2581	22.6786	21.3557	0.0437271	5.73145e-07	0.00699753
gene	MSTRG.4355	THAPSDRAFT_22399,gene3889	27.2409	25.6374	30.2194	0	0	0	28.769	9.01532e-06	0.0220136
gene	MSTRG.4711	PPC2,gene4195	82.3475	64.6196	61.4297	56.674	64.6476	50.1977	1.14457	5.91653e-05	0.0451468
gene	MSTRG.4751	THAPSDRAFT_34186,gene4233	179.948	124.962	177.256	0	0	0	156.71	3.9803e-05	0.0436332
gene	MSTRG.4844	THAPSDRAFT_262433,gene4313	53.6463	77.4627	85.1549	9.38449	8.41733	12.1117	7.14393	1.30166e-05	0.0221666
gene	MSTRG.4857	THAPSDRAFT_5161,gene4326	0	0	0	6.50686	6.02555	6.99873	0.134829	1.10967e-05	0.0221666
gene	MSTRG.5633	THAPSDRAFT_5854,gene5014,THAPSDRAFT_5855,gene5015	0.728939	0.822121	0.860616	0.53462	0.491203	0.570896	1.19156	4.28863e-05	0.0436332
gene	MSTRG.6236	THAPSDRAFT_6395,gene5561	19.0753	16.4155	13.3988	0	0	0	16.6163	5.69272e-05	0.0451468
gene	MSTRG.8191	THAPSDRAFT_24523,gene8302	0	0	1e-06	13.6386	12.2634	10.6171	0.0754138	5.23521e-05	0.0451468
gene	MSTRG.8273	THAPSDRAFT_24557,gene8376	0	0	0	24.5662	23.5925	27.1911	0.0388037	3.55471e-06	0.0144665
gene	MSTRG.8522	THAPSDRAFT_9460,gene8612	25.4132	19.8858	24.6418	0	0	0	23.8683	3.65849e-05	0.0436332
gene	MSTRG.86	THAPSDRAFT_20589,gene70	12.9192	9.19151	9.69801	0	0	0	11.1093	7.07575e-05	0.0479933

## Sheet: Table S1I
Supplementary Table S1I: Pairwise comparison, Late Stationary phase nitrate vs. Late Stationary phase 100 uM Ammonium
feature	id	gene_name	L-STA_control_1	L-STA_control_2	L-STA_control_3	L-STA_100NH4_1	L-STA_100NH4_2	L-STA_100NH4_3	fc	pval	qval
gene	MSTRG.10038	THAPSDRAFT_11646,gene10806	7.92077	6.4132	6.2504	10.4629	11.046	10.4981	0.633891	0.000535292	0.0488257
gene	MSTRG.1006	NA	16.0121	13.9949	14.3006	82.2938	76.2576	69.4502	0.195814	4.53516e-05	0.0193992
gene	MSTRG.10068	NA	36.2442	26.2927	26.4373	39.9788	42.653	36.8079	0.675282	0.000442198	0.0478292
gene	MSTRG.10117	NA	1.30596	2.40085	2.42834	1.08205	1.14181	1.49904	1.52193	0.000149168	0.0317861
gene	MSTRG.10118	THAPSDRAFT_25697,gene10878	6.8629	16.6245	17.3591	6.07396	5.86753	8.02816	2.32247	0.000124469	0.0300761
gene	MSTRG.10284	THAPSDRAFT_25755,gene11027	0	0	0	36.5321	38.7122	35.1012	0.0263094	1.74241e-06	0.00432291
gene	MSTRG.1049	THAPSDRAFT_39232,gene901	12.4712	8.24582	9.31757	18.2741	18.4391	16.3348	0.526364	0.000377246	0.0467974
gene	MSTRG.10509	THAPSDRAFT_43120,gene11215	7.30161	3.3817	4.17307	12.5156	12.9845	9.6177	0.378527	0.000478135	0.0478328
gene	MSTRG.1055	THAPSDRAFT_20983,gene905	0	0	0	19.336	21.8314	18.8396	0.0473078	1.18248e-05	0.00977908
gene	MSTRG.10560	THAPSDRAFT_12085,gene11260	17.1846	14.1134	14.907	26.6284	25.491	23.443	0.591682	0.000344682	0.0453926
gene	MSTRG.10577	NA	6.10169	8.54984	8.48758	5.27378	5.41621	5.75473	1.4553	0.00028578	0.0417993
gene	MSTRG.10850	NA	49.0433	33.8068	34.9213	106.775	107.86	89.3328	0.34693	2.38783e-05	0.0164561
gene	MSTRG.11027	THAPS_11019,gene10167	33.3511	27.9001	28.2674	0	0	0	29.3445	7.85275e-07	0.00324711
gene	MSTRG.11028	THAPS_19895,gene10168,THAPS_38047,gene10169	46.5086	22.0978	22.4102	122.832	116.489	116.581	0.201588	0.000443359	0.0478292
gene	MSTRG.11307	THAPS_6817,gene5987	34.9186	56.7394	65.3574	7.7054	10.2007	9.7889	5.95485	0.000610576	0.0497378
gene	MSTRG.11331	THAPS_270312,gene6010	104.609	112.097	113.962	67.4761	62.0966	69.178	1.70122	0.000576104	0.0493055
gene	MSTRG.11389	NA	9.79542	10.1476	11.6449	57.7199	56.2785	51.205	0.2085	0.000220087	0.037611
gene	MSTRG.11539	THAPS_7031,gene6197	0	0	0	6.14532	6.60351	4.56169	0.144853	0.000446113	0.0478292
gene	MSTRG.11576	THAPS_263212,gene6233	259.277	213.116	218.569	111.817	111.017	99.5106	1.999	4.91976e-05	0.019687
gene	MSTRG.11688	THAPS_23556,gene6325	51.6108	28.7227	28.8469	100.979	101.62	70.671	0.326195	0.000336461	0.0448796
gene	MSTRG.11738	THAPS_29008,gene6371	15.1633	11.9505	11.1909	2.57384	2.54143	2.96687	3.49265	0.000634458	0.049813
gene	MSTRG.11959	THAPSDRAFT_24307,gene7831	84.1354	60.0152	61.088	113.008	120.55	101.503	0.549475	0.000155625	0.0317861
gene	MSTRG.11981	THAPSDRAFT_8706,gene7851	0	0	0	18.8849	18.7355	19.2325	0.0502324	5.62231e-08	0.000697448
gene	MSTRG.11985	THAPSDRAFT_24314,gene7854	3.25126	3.28689	2.40045	15.2816	16.0093	14.4271	0.235308	0.000503226	0.04828
gene	MSTRG.12184	NA	1.05003	1.63074	1.55503	0	0	0	2.56034	0.000108234	0.0285668
gene	MSTRG.1225	NA	4.29896	6.00351	6.13322	3.61117	3.73459	4.27678	1.44745	0.000181415	0.0345216
gene	MSTRG.12279	PGK5,gene9514	51.9682	34.6724	37.8311	17.4898	17.0282	15.3884	2.12941	0.000121286	0.0300761
gene	MSTRG.12358	THAPSDRAFT_10441,gene9590,THAPSDRAFT_10442,gene9591	9.74405	6.85707	7.0573	13.3962	14.0522	13.1419	0.554432	0.000347626	0.0453926
gene	MSTRG.12387	NA	9.04487	6.36609	6.5489	13.8385	15.6417	13.2301	0.493427	0.000462479	0.0478292
gene	MSTRG.12472	NA	148.973	83.1236	84.853	309.35	298.354	227.444	0.307458	6.06652e-05	0.022377
gene	MSTRG.12567	THAPSDRAFT_14555,gene10290	18.6223	8.05045	9.00907	33.6724	38.3694	29.9549	0.278963	0.00026287	0.0411036
gene	MSTRG.12815	NA	7.30335	2.53946	2.90609	8.17469	7.73672	5.33234	0.469868	0.000274106	0.0417825
gene	MSTRG.12825	THAPSDRAFT_264646,gene10503	30.5495	60.308	53.429	11.0932	11.7541	14.2826	4.29293	4.69147e-05	0.0193992
gene	MSTRG.12872	THAPSDRAFT_11390,gene10541	3.0071	1.67794	1.59256	6.2505	6.87786	4.9366	0.377365	0.000296243	0.0422401
gene	MSTRG.12980	THAPSDRAFT_bd731,gene11762	0.784724	1.10548	1.30669	0.0704399	0.08386	0.10322	2.00998	0.000466077	0.0478292
gene	MSTRG.13006	THAPSDRAFT_bd756,gene11399	1.30387	3.57406	3.33588	0.252346	0	0.418331	3.63532	0.000567801	0.0493055
gene	MSTRG.1321	NA	60.8076	55.3713	55.2649	227.857	238.608	230.273	0.242421	5.13917e-06	0.00921646
gene	MSTRG.13232	NA	0	0.534082	0.518996	0	0	0.178789	1.43595	6.6205e-06	0.00921646
gene	MSTRG.134	THAPSDRAFT_267933,gene110	41.8217	24.2831	26.1859	39.1507	38.683	32.9819	0.699882	0.000457126	0.0478292
gene	MSTRG.1534	THAPSDRAFT_2215,gene1358	11.0755	17.0179	18.6172	5.92949	5.72904	6.28128	2.64619	0.000369088	0.0467197
gene	MSTRG.1581	THAPSDRAFT_31923,gene1400	2.15542	3.64115	3.84742	1.21793	1.21488	1.55077	2.02515	6.34927e-05	0.0225036
gene	MSTRG.1603	THAPSDRAFT_2270,gene1418	24.3491	36.0598	36.5278	16.2371	15.3486	16.8553	2.14425	0.000259959	0.0411036
gene	MSTRG.1642	THAPSDRAFT_32226,gene1455,THAPSDRAFT_2309,gene1456	18.8639	12.7587	13.1538	21.6198	20.2693	18.4273	0.666967	0.000418314	0.047581
gene	MSTRG.1679	THAPSDRAFT_2343,gene1491	14.5286	38.6543	38.2273	6.6685	8.21981	9.18884	4.26431	0.000501624	0.04828
gene	MSTRG.1734	THAPSDRAFT_2390,gene1539	0	0	0	3.63813	2.89959	3.56735	0.231275	0.000232007	0.0388926
gene	MSTRG.1823	THAPSDRAFT_21292,gene1618	0	0	1.35884e-05	32.9801	37.6529	33.3063	0.0279467	6.68667e-06	0.00921646
gene	MSTRG.1828	THAPSDRAFT_32145,gene1621	7.04854	5.12014	6.89163	0.002111	0	0.170556	6.73422	0.000591394	0.0493055
gene	MSTRG.2067	THAPSDRAFT_32053,gene1839	3.05336	1.11422	1.02268	19.6068	20.2554	22.3252	0.0999714	0.000507019	0.04828
gene	MSTRG.2127	THAPSDRAFT_21425,gene1889	15.5391	12.4506	13.4448	23.0358	21.9272	21.306	0.606142	0.000451128	0.0478292
gene	MSTRG.218	THAPSDRAFT_19059,gene172	35.8927	26.1003	32.9744	0	0	0	30.612	3.34852e-05	0.0178053
gene	MSTRG.2219	NA	535.796	471.796	484.579	235.869	226.983	231.13	2.07474	6.61232e-05	0.0227849
gene	MSTRG.2311	NA	0.432112	0.418006	0.163919	4.09427	4.50681	4.22222	0.245175	0.000391783	0.0469035
gene	MSTRG.2417	THAPSDRAFT_2992,gene2140	0.074932	0.088208	0.085155	0	0.007989	0.010632	1.08009	0.000158867	0.0317861
gene	MSTRG.2523	THAPSDRAFT_21590,gene2231	18.6721	0	0	13.2526	18.0039	3.4516	0.0968258	0.000521525	0.04828
gene	MSTRG.2597	THAPSDRAFT_3141,gene2291	44.746	35.2021	35.1222	63.9485	60.8791	57.0472	0.589739	9.08062e-05	0.0268203
gene	MSTRG.3015	THAPSDRAFT_3520,gene2678	0.26066	0.019788	0	15.5083	17.3527	12.9161	0.0618661	3.44479e-05	0.0178053
gene	MSTRG.303	NA	17.1993	7.04517	6.97225	75.9068	66.4118	63.3193	0.119404	0.000157853	0.0317861
gene	MSTRG.3088	NA	18.9348	10.2278	10.4766	15.9843	15.5705	12.8669	0.729149	8.11289e-05	0.025969
gene	MSTRG.3152	THAPSDRAFT_21847,gene2796	35.1047	74.792	86.1083	21.9754	19.6325	25.7657	3.39989	0.000619021	0.0497378
gene	MSTRG.329	THAPSDRAFT_1131,gene264	22.2054	60.6215	66.2543	5.72455	7.14947	10.8066	7.37525	0.000220936	0.037611
gene	MSTRG.3306	THAPSDRAFT_3795,gene2953	8.67552	6.38167	6.16804	18.3865	17.3968	14.9935	0.406709	0.000128499	0.0300761
gene	MSTRG.3447	hsp70_4,gene3075	218.208	129.934	125.555	338.827	360.913	275.368	0.399456	0.000125655	0.0300761
gene	MSTRG.3551	THAPSDRAFT_22045,gene3178	0	0	0	8.4986	6.16011	6.82003	0.122774	0.000276192	0.0417825
gene	MSTRG.3669	THAPSDRAFT_262031,gene3278	9.49033	7.54888	7.72263	14.1969	13.3514	13.4842	0.593529	0.000393005	0.0469035
gene	MSTRG.3770	NA	39.2483	24.8239	22.6204	75.8527	79.4643	60.1041	0.342244	0.000256177	0.0411036
gene	MSTRG.3860	THAPSDRAFT_4293,gene3449	0	0	0	22.2934	21.7085	18.4831	0.0451911	2.17061e-05	0.0158391
gene	MSTRG.3933	ZFP18,gene3521	23.5407	8.67355	7.89411	24.6332	23.4751	15.4352	0.430922	0.00061192	0.0497378
gene	MSTRG.3960	THAPSDRAFT_4385,gene3545	64.0044	65.5042	67.65	108.768	115.457	118.592	0.588472	0.000393225	0.0469035
gene	MSTRG.3975	THAPSDRAFT_268671,gene3560	53.1765	39.2469	39.9418	84.3273	88.339	78.889	0.482066	3.24127e-05	0.0178053
gene	MSTRG.4	NA	21.6713	10.1643	10.6696	23.4915	23.9885	18.1579	0.508078	7.44413e-06	0.00923444
gene	MSTRG.4059	THAPSDRAFT_268695,gene3639	95.6376	76.7937	76.8584	168.313	164.944	147.494	0.48322	3.80613e-05	0.0181597
gene	MSTRG.416	THAPSDRAFT_1203,gene335	0	0	0	8.47248	6.78437	7.88345	0.115544	8.45224e-05	0.025969
gene	MSTRG.4160	THAPSDRAFT_33798,gene3728,THAPSDRAFT_33337,gene3729	8.63876	12.78	14.7859	4.35842	4.07438	5.27696	2.64431	0.000519678	0.04828
gene	MSTRG.4333	THAPSDRAFT_262261,gene3872	31.0221	21.011	20.766	30.1957	29.2758	25.9599	0.749657	0.000289782	0.0417993
gene	MSTRG.4344	THAPSDRAFT_22394,gene3881	8.28372	7.92506	7.08518	0	0	0	8.54256	1.34916e-05	0.0104602
gene	MSTRG.4666	NIT2,gene4157	8.81743	3.63145	3.98749	9.34217	10.0536	8.02963	0.485739	0.000564542	0.0493055
gene	MSTRG.4728	THAPSDRAFT_5043,gene4213	11.1371	11.6962	11.7472	10.4209	10.4015	10.6651	1.10629	5.66565e-05	0.0219632
gene	MSTRG.4733	THAPSDRAFT_268823,gene4218	18.5625	16.7346	17.4658	28.4884	30.1045	26.8364	0.611745	0.000625482	0.0497378
gene	MSTRG.4868	NA	0.0566014	0.81253	0.794274	0.0281947	0	0.305431	1.62911	0.000328242	0.0442592
gene	MSTRG.4958	THAPSDRAFT_268867,gene4416	31.9791	32.8595	34.5054	53.3677	51.741	52.5276	0.645563	0.000289084	0.0417993
gene	MSTRG.5132	THAPSDRAFT_262515,gene4568	12.4244	9.55121	8.58658	28.0114	29.4605	28.2521	0.345222	0.000301537	0.0425065
gene	MSTRG.5187	THAPSDRAFT_22752,gene4619	19.4358	14.1492	16.2979	40.9335	36.9911	36.3657	0.41666	0.000641339	0.0498784
gene	MSTRG.5198	NA	6.87138	3.94589	3.84631	9.23891	8.82709	8.31913	0.509568	0.000594593	0.0493055
gene	MSTRG.5219	THAPSDRAFT_22771,gene4647	26.2742	19.1008	19.3058	28.4924	27.7787	25.6344	0.719672	9.85046e-05	0.0277716
gene	MSTRG.5264	Lhcx4,gene4693	0	0	0	48.349	56.923	40.1765	0.0198748	6.13316e-05	0.022377
gene	MSTRG.5275	NA	15.5041	16.7093	25.4103	0.110179	0.38791	0.263312	17.0433	0.000493452	0.04828
gene	MSTRG.5279	THAPSDRAFT_34283,gene4705	0	0	0	5.87365	5.86379	5.32878	0.148387	1.08388e-05	0.00960397
gene	MSTRG.5315	THAPSDRAFT_34077,gene4736	17.1626	11.3438	10.503	19.9832	19.7747	17.345	0.602123	0.000596197	0.0493055
gene	MSTRG.536	THAPSDRAFT_31402,gene447	21.5856	29.266	26.8286	13.7416	13.029	13.9055	1.97559	0.000418453	0.047581
gene	MSTRG.5411	THAPSDRAFT_5655,gene4815	4.52956	3.91033	4.01079	0.966313	0.766515	1.02293	2.62631	0.000582801	0.0493055
gene	MSTRG.5461	THAPSDRAFT_5701,gene4863	1.38986	0.540798	0.893913	17.4203	18.808	13.9738	0.0962237	0.000121178	0.0300761
gene	MSTRG.5470	NA	2.56825	4.86197	4.28655	1.97887	2.07655	2.45823	1.74167	0.000569781	0.0493055
gene	MSTRG.5871	ACP3,gene5231	59.6517	76.5099	68.7858	16.3438	16.1142	16.7378	4.19939	4.58978e-05	0.0193992
gene	MSTRG.5880	NA	5.21716	6.2282	6.17607	1.59385	1.59472	1.62569	2.7465	9.2322e-06	0.00947813
gene	MSTRG.5948	NA	4.10929	4.45379	5.2324	1.2403	1.08411	1.31775	2.63275	0.000461769	0.0478292
gene	MSTRG.5956	THAPSDRAFT_6140,gene5305	152.372	160.857	163.541	122.869	119.479	127.162	1.31644	0.000421919	0.047581
gene	MSTRG.5966	THAPSDRAFT_6151,gene5319	29.6931	20.3107	22.4186	0.0423316	0	0	22.3534	9.41734e-06	0.00947813
gene	MSTRG.6035	THAPSDRAFT_269095,gene5387	60.7092	29.4306	35.0625	150.535	158.116	132.829	0.228126	0.000177484	0.0344014
gene	MSTRG.6051	NA	3.74561	3.40458	3.36667	4.65934	4.64874	4.62082	0.78011	0.000138595	0.0301627
gene	MSTRG.618	THAPSDRAFT_260925,gene524	45.501	37.8824	38.72	59.2064	59.1695	55.409	0.668835	6.15069e-06	0.00921646
gene	MSTRG.622	THAPSDRAFT_20810,gene528	1120.44	2949.72	2526.57	527.698	527.247	672.318	4.65969	9.68526e-05	0.0277716
gene	MSTRG.6260	THAPSDRAFT_34681,gene5580	13.0479	11.0993	11.2713	3.46746	2.94713	3.51656	2.87484	0.000553786	0.0493055
gene	MSTRG.6328	THAPSDRAFT_23263,gene5643	0	0	0	3.54314	4.65594	4.33656	0.194919	0.000280663	0.0417993
gene	MSTRG.6407	THAPSDRAFT_6542,gene5712	116.392	183.269	244.372	0	0	0	205.414	4.03068e-05	0.0185187
gene	MSTRG.6595	THAPSDRAFT_7445,gene6603	2.59604	2.52233	2.0697	0	0	0	3.30788	0.000188646	0.0345216
gene	MSTRG.6708	THAPSDRAFT_7542,gene6700	1.82364	1.1148	1.09859	0.209021	0.198164	0.032009	1.84331	8.39748e-05	0.025969
gene	MSTRG.6756	THAPSDRAFT_16390,gene6742	173.774	147.27	157.431	350.577	337.33	348.255	0.446034	0.000189236	0.0345216
gene	MSTRG.677	THAPSDRAFT_20828,gene577	19.0996	33.5226	31.1577	12.0123	10.0737	12.8453	2.61389	0.00063167	0.049813
gene	MSTRG.6794	THAPSDRAFT_7617,gene6776	20.8194	18.5849	15.3685	0	0	0	18.1239	3.59478e-05	0.0178373
gene	MSTRG.680	NA	87.1796	85.5015	76.7324	27.4769	27.5222	28.8466	2.86018	0.00022133	0.037611
gene	MSTRG.6825	THAPSDRAFT_7642,gene6805	9.02012	7.76778	7.20451	0	0	0	8.56316	9.93275e-06	0.00947813
gene	MSTRG.6877	THAPSDRAFT_23814,gene6852	807.136	239.312	247.258	840.854	852.012	651.473	0.326792	0.000485514	0.0481824
gene	MSTRG.6966	NA	62.8698	62.5251	60.3099	121.413	128.219	114.844	0.506559	0.000375003	0.0467974
gene	MSTRG.7039	THAPSDRAFT_263472,gene6986	34.3903	23.4953	21.2802	56.9328	61.2775	52.9336	0.408201	0.000397319	0.0469405
gene	MSTRG.7125	THAPSDRAFT_13459,gene7057	114.79	85.0863	86.7649	226.898	199.219	191.698	0.423277	0.000366767	0.0467197
gene	MSTRG.7146	THAPSDRAFT_23935,gene7077	0	0	0	7.23886	5.7647	5.71385	0.137303	0.000162011	0.0319008
gene	MSTRG.7176	NA	2.53955	4.22385	4.54203	1.21075	1.41276	1.49894	2.23484	0.000548386	0.0493055
gene	MSTRG.7209	THAPSDRAFT_7973,gene7132	3.13622	0.466027	0.328761	6.33683	6.51388	4.04877	0.218294	8.58308e-05	0.025969
gene	MSTRG.7263	THAPSDRAFT_263535,gene7177	17.5169	22.3517	24.6933	4.66641	4.91278	4.76624	4.1684	0.000151612	0.0317861
gene	MSTRG.7323	THAPSDRAFT_24007,gene7228	35.4	37.7669	36.1242	57.3959	54.5053	56.0127	0.66487	0.000475951	0.0478328
gene	MSTRG.7328	THAPSDRAFT_36291,gene7235	51.2204	48.6588	52.2063	88.9774	86.2462	90.5434	0.575939	0.000403306	0.0471983
gene	MSTRG.7408	THAPSDRAFT_8147,gene7305	16.6296	10.8546	11.5102	22.0866	22.1469	20.1639	0.548411	0.000126514	0.0300761
gene	MSTRG.7520	NA	26.2943	32.1187	33.2333	13.9284	14.3872	16.562	2.12186	0.000203626	0.0366085
gene	MSTRG.7626	THAPSDRAFT_8349,gene7505	5.57924	6.15768	6.51929	1.93718	1.83412	1.63715	2.58015	0.000451836	0.0478292
gene	MSTRG.7634	NA	1.71114	1.36277	1.4071	13.7815	12.9183	9.99171	0.178099	0.000309493	0.0429847
gene	MSTRG.7720	NA	3.89464	4.14544	4.03036	0	0	0	5.07781	4.46346e-07	0.00276846
gene	MSTRG.7750	THAPSDRAFT_8448,gene7605	2.83978	0.179773	0.266865	7.19272	6.95525	5.14968	0.171584	7.81576e-05	0.025969
gene	MSTRG.7774	PSB_2,gene7627	2e-06	0	0	15.4903	14.9109	12.7601	0.0641239	3.04564e-05	0.0178053
gene	MSTRG.7830	NA	19.2838	15.1827	16.347	26.4659	26.6176	24.0827	0.627861	0.000324388	0.0442201
gene	MSTRG.7855	THAPSDRAFT_8544,gene7704	11.4124	8.98919	8.83732	16.2429	15.7032	13.748	0.611003	0.000388165	0.0469035
gene	MSTRG.7926	NA	2.54932	0.881706	0.845903	3.36303	3.35885	2.37486	0.469853	3.30162e-05	0.0178053
gene	MSTRG.7981	THAPSDRAFT_16210,gene8119	169.307	168.866	167.78	266.384	256.524	266.319	0.642726	0.000106679	0.0285668
gene	MSTRG.8120	NA	0.26274	0.738213	0.560964	5.16479	4.35706	5.30877	0.276702	0.000249206	0.0406762
gene	MSTRG.8153	THAPSDRAFT_24503,gene8269	42.5792	55.1981	53.6342	0	0	0	54.7045	1.49206e-06	0.00432291
gene	MSTRG.8202	THAPSDRAFT_9163,gene8313	0.951726	1.6539	1.73704	0.355024	0.415325	0.550377	1.8623	0.000103651	0.0285668
gene	MSTRG.8238	THAPSDRAFT_36937,gene8346	21.9162	20.0773	20.1759	26.4797	27.8603	26.6367	0.756782	0.000619852	0.0497378
gene	MSTRG.8472	THAPSDRAFT_9410,gene8563	22.4376	18.4171	16.4126	40.5861	40.875	37.2417	0.456031	0.00036266	0.0467197
gene	MSTRG.8485	THAPSDRAFT_24641,gene8574	33.8982	22.3806	21.3581	39.3403	39.2617	35.7319	0.593377	0.000516848	0.04828
gene	MSTRG.852	THAPSDRAFT_20904,gene734	24.4698	13.1629	13.4545	34.8166	38.4801	33.4082	0.400725	0.000584743	0.0493055
gene	MSTRG.8693	NA	0.293849	0.211806	0.169912	0.927527	0.834776	0.807507	0.642084	0.00031186	0.0429847
gene	MSTRG.8711	THAPSDRAFT_24725,gene8767	32.5962	19.1039	18.2765	33.9766	32.4715	26.2833	0.624543	0.000623252	0.0497378
gene	MSTRG.8762	THAPSDRAFT_24748,gene8812	15.2274	8.36859	7.95335	22.4462	23.4343	20.2402	0.405986	0.000265078	0.0411036
gene	MSTRG.8784	NA	15.3892	5.57374	5.83543	47.401	44.3884	43.8109	0.151668	0.000464028	0.0478292
gene	MSTRG.8813	NIFU_2,gene8859	41.6731	24.6369	22.2534	64.5487	64.0474	57.3946	0.395894	0.000476808	0.0478328
gene	MSTRG.8849	THAPSDRAFT_9741,gene8896	10.6044	4.48762	4.77581	9.32597	8.97905	6.53607	0.617977	0.000185163	0.0345216
gene	MSTRG.8865	THAPSDRAFT_9754,gene8909	21.2915	12.1153	11.4356	32.6919	36.4951	31.302	0.378833	0.000593453	0.0493055
gene	MSTRG.8947	NA	22.2619	13.9928	11.7627	0.333142	0.038742	0.263362	11.9095	0.000499918	0.04828
gene	MSTRG.8959	SPP1,gene8998	57.593	45.4049	44.3447	25.012	26.2812	25.2283	1.75165	0.000554837	0.0493055
gene	MSTRG.9006	THAPSDRAFT_37562,gene9041	39.0476	27.3484	26.5831	53.3836	48.4533	44.7156	0.566333	0.000643333	0.0498784
gene	MSTRG.9048	RPT1,gene9078	36.8771	18.4976	19.3365	52.818	47.6794	37.9806	0.429084	0.000242458	0.0401026
gene	MSTRG.9054	THAPSDRAFT_24902,gene9082	19.1942	14.73	14.8819	21.1727	20.9381	19.8834	0.73548	0.000206907	0.036667
gene	MSTRG.909	NA	2.14883	0.840435	0.543995	6.08584	7.27863	5.22811	0.239242	0.00058491	0.0493055
gene	MSTRG.9316	THAPSDRAFT_37576,gene9299	16.5455	10.8799	11.3431	16.898	16.4532	14.3895	0.721745	0.000136753	0.0301627
gene	MSTRG.9355	NA	0.502661	3.07788	3.10835	0	0.207254	0.493173	3.28457	0.000529772	0.0486802
gene	MSTRG.951	THAPSDRAFT_261067,gene813	22.4399	24.7619	22.5578	43.6207	45.6242	45.7212	0.536026	0.000412039	0.047581
gene	MSTRG.959	THAPSDRAFT_20945,gene820	1.09244	0.782575	0.377247	27.9553	25.3376	26.8419	0.0576473	0.000135378	0.0301627
gene	MSTRG.9630	NA	15.5322	38.6679	39.1644	8.86685	8.935	10.2021	3.7338	0.000466532	0.0478292
gene	MSTRG.9859	FCP3,gene10654	279.733	318.362	380.161	112.643	113.258	121.932	2.96876	0.000520547	0.04828
gene	MSTRG.9891	THAPSDRAFT_264699,gene10686	28.5781	15.2478	14.9726	30.1212	29.5958	22.8508	0.572984	0.000138103	0.0301627
gene	MSTRG.9983	NA	10.4895	13.2959	13.5565	23.0297	22.5914	24.6734	0.587948	2.58343e-05	0.0168671

## Sheet: Table S1J
Supplementary Table S1J: Pairwise comparison, Exponential phase 100 uM Ammonium vs. Exponential phase 800 uM Ammonium
feature	id	gene_name	EXP_100NH4_1	EXP_100NH4_2	EXP_100NH4_3	EXP_800NH4_1	EXP_800NH4_2	EXP_800NH4_3	fc	pval	qval
gene	MSTRG.2308	THAPSDRAFT_39698,gene2047	21.2581	22.6786	21.3557	0	0	0	0.0449571	7.4775e-07	0.00910461
gene	MSTRG.732	THAPSDRAFT_20846,gene621	12.4427	11.4989	12.1621	0	0	0	0.0751897	2.36488e-06	0.0143974

[truncated: 8 more sheets: Table S1K, Table S1L, Table S1M, Table S1N, Table S1O, Table S1P, Table S1Q, Table S1R]
